# Supplementary material for: A New Method for Next-Generation Sequencing of the Full Hepatitis B Virus Genome from A Clinical Specimen: Impact for Virus Genotyping
Source: Microorganisms. 2020 Sep 11;8(9):1391. doi: 10.3390/microorganisms8091391 (PMC7564258; doi:10.3390/microorganisms8091391)
Supplement: Supplementary file 1 [file microorganisms-08-01391-s001.zip]

Archive with 4 entries (4 files):
- S3_Fig.docx
- S4_Fig.docx
- S1_Fig.txt
- S2_Fig.txt
