# Supplementary material for: A New Method for Next-Generation Sequencing of the Full Hepatitis B Virus Genome from A Clinical Specimen: Impact for Virus Genotyping
Source: Microorganisms. 2020 Sep 11;8(9):1391. doi: 10.3390/microorganisms8091391 (PMC7564258; doi:10.3390/microorganisms8091391)
Supplement: Supplementary file 1 [file microorganisms-08-01391-s001.zip › S1_Fig.txt]

     Alignment: C:\Users\hemocentro\Documents\Flavia\HBV\BMC Genomics\Additional_file S1.txt


             ....|....| ....|....| ....|....| ....|....| ....|....| ....|....| 
                 5          15         25         35         45         55                     
NC_028129.   aacacgtcct ccttccagag ttatcttcag ---aatccaa aggtcagagg cctctacttt 
FN545832_F   --ttccacaa ctttccacca agctctgcaa ---gatccca gggtcagggg cctgtatttc 
AF297624_F   --ttccactg ccttccacca agctctgcag ---gatccca gagtcagggg tctgtatttt 
KU605533_F   --ttccacag ctttccacca aactctgcaa ---gatccca gagtcagggg cctgtatttt 
EU054331_F   --ttccacag ctttccacca agctctacaa ---gatccca gagtcagggg cctgtatttt 
KP168435_F   --ttccacaa cctttcacca agctctacaa ---gatccca gagtcagggg cctgtatttt 
EU859930_F   --ttccactg ccttccacca agctctgcag ---gatccca gagtcagggg tctgtatttt 
AB205122_F   --ctccacca ctttccatca aactcttcaa ---gatccca gagtcagggc tctgtacttt 
AB287314_F   --ctccacca cgttccacca aactcttcaa ---gatccca gagtcagggc tctgtacctt 
AB300371_F   --ctctacca ctttccacca aactcttcaa ---gatccca gagtcagggc tctgtacttt 
KU964274_F   --ctccacca agttccacca aacgcttcaa ---gatccca gagtcagggc cctgtacctt 
JQ027312_F   --cwccacca ctttccacca aactcttcaa ---gatccca gagtcagggc cctgtacctt 
AB642093_F   --ctccacca cgttccacca aactcttcaa ---gatccca gagtcagggc tctgtacttt 
AF461360_F   --ctccacca ctttccacca aactctgcaa ---gatccca gagtcagggc cctgtacttt 
KX276797_F   --ctccacca csttccacca aactcttcaa ---gatccca gagtcagggc cctgtacttt 
KX276858_F   --ctccmcca cgttccacca wactcttcar ---gatccca gagtcagggc tctgtacytt 
JQ429081_F   --ctccacca cgttccacca aactcttcag atcgatccca gagtcagggc tctgtacctt 
AB241111_F   --ctccacaa catttcatca agctctgcta ---gatccca gagtaagggg cctatacttt 
HQ700502_F   --ctccacaa cattccacca agctctgcta ---gatccca gagtgagggg cctttattat 
KC774336_F   --ctccacaa cattccacca agctctgcta ---gatccca gagtgagggg cctatatttt 
KJ803774_F   --ctccagca cattccacca agctctgcta ---gatccca gagtgagggg cctatacttt 
GQ475342_F   --ctccacca cattccacca agctctgcta ---gatccca gagtgagggg cctatatttt 
JQ040167_F   --ctccacaa cattccacca agctctgcta ---gacccca gagtgagagg cctatacttt 
KC774357_F   --ctccacaa cattccacca agctctgcta ---gacccca gagtgagggg cctatacttt 
EU306725_F   --ctccacaa cattccacca agctctgcta ---gatccca gagtgagggg cctatatttt 
KC774351_F   --ctccacaa cttttcacca agctctacta ---gatccca gagtgagggg cctttacttt 
KU679957_F   --ctccacag cattccatca agctctacaa ---gatccca ragtaagggg tctgtatttt 
KF873536_F   --ctccacag catttcacca agctctgcaa ---gatccca gagtaagggg cctgtatttt 
KJ598686_F   --ttccacaa cattccacca agctctacta ---gacccca gagtgagggg cctatatttt 
KX276846_F   --ctcaagca cattccacca agctctgtta ---gatccca gagkgagggg ccwakacttt 
JQ429078_F   --ctccagca cattccacca agctctgcta ---gatccca gagtgagggg cctatacttt 
FJ386626_F   --ctccacgc tattccacca agttctgcga ---gatccct tagttgcggg tggatatttt 
KF873544_F   --ctccacwa cattccacca agctctgaca ---gatccca gagyragggg cctgtmttkt 
KX276855_F   --ctccacaa cattccacca agctctgcta ---gatccca gagtgagggg tctctatttt 
AY167091_F   --ctccacaa cattccacca agctctgcta ---gatccca gagtgagggg tctgtatttt 
KX276837_F   --ytccacaa cattccacca agctctgcta ---gatccca gagtgagggg cctatatttt 
HQ700543_F   --ctccacaa ctttccacca agctctgcta ---gatccac gagtgagggg cctttatttt 
KC774444_F   --ctccacaa ccttccacca aactctgcaa ---gatccca gagtgagagg cctgtatttc 
AJ627219_F   --ctccacaa ccttccatca aactctgcaa ---gatccca gagtgagagg cctgtatttc 
AB090269_F   --ctccacaa ccttccacca aactctgcaa ---gatccca gggtgagagg cctgtatttc 
JN664921_F   --ttccacaa ccttccacca agctctgcaa ---gatccca gagtgagagg cctgtatttc 
KC875342_F   --ctccacaa ccttccacca aggtctgcaa ---gatccca gagtgagagg cctgtatttc 
AB219533_F   --ttccacaa cattccacca agctctgcag ---gatccca gagtaaaaaa cctgtatttt 
KF849727_F   --ttccacaa cattccacca agctctgcag ---gatccca gagtaagagg cctgtatttt 
AB036905_F   --ctcaaccc agttccacca ggctctgtta ---gatccga gggtaagggc tctgtatttt 
AB116654_F   --ctccactc agttccacca ggctctgtta ---gatccga gggtaagggc tctgtatttt 
AB365453_F   --ctcatccc agttccatca ggccttgttg ---gatccga gggtaagggc tctgtatctt 
KJ638660_F   --caccaccc agttccacca ggctcttcaa ---gatccca gagtcagggc cctgttgagt 
KP995113_F   --ctcaaccc agttccacca ggctctgttg ---gatccca gggtaagggc tctgtacttc 
KJ586805_F   --ctccactc agttccacca ggctctgtta ---gatccga gggtaagggc tctgtatttt 
JN792921_F   --ctcmactc agttccacca rrctctgtta ---ratccsa gggtaagggc tctgtaytty 
KJ676694_F   --ctcaaccc agtttcacca ggccctgtta ---gacccaa gggtaagggc tctgtatttt 
AB056513_F   --ctctacag cattccacca agctctacaa ---aatccca aagtcagggg cctgtatttt 
FJ023674_F   --ctccacaa ccttccacca agctcttcar ---gatccca gagtcagggg cctgtatttt 
FR714503_F   --ctccacca ccttccacca agctctacaa ---gatccca gaatcagggg cctgtatctt 
AB059659_F   --ctcaacac agttccacca agcactgtta ---gatccga gagtaagggg tctgtatttt 

             ....|....| ....|....| ....|....| ....|....| ....|....| ....|....| 
                 65         75         85         95        105        115                   
NC_028129.   cctgctggtg gctcaacttc aagcattgtc aaccctgttc cgaccactgc ctccaccaca 
FN545832_F   cctgctggtg gctccaattc aggaacagta aaccctgttc cgaatactgc ctctcacatc 
AF297624_F   cctgctggtg gctccagttc aggaacagta aaccctgctc cgaatattgc ctctcacatc 
KU605533_F   cctgctggtg gctccagttc aggaacactc aaccctgttc caaatactgc ctctcacatc 
EU054331_F   cctgcggggt gctccagttc aggaacagta agccctgttc cgaatattgc ctctcacatc 
KP168435_F   cctgctggtg gctccagttc aggaacarta aaccctgttc aaaatattgc ctctcacatc 
EU859930_F   cctgctggtg gctccagttc aggaacagta aaccctgctc cgaatattgc ctctcacatc 
AB205122_F   cctgctggtg gctccagttc agaaacagtg agccctgctc agaatactgc ctctgccata 
AB287314_F   cctgctggtg gctccagttc aggagcagta aaccctgctc agaatactgc ctcttccata 
AB300371_F   cctgctggtg gctccagttc aggaacagta aaccctgctc agaatactgt ctctaccaca 
KU964274_F   cctgctggtg gctccagttc aggaacagtg agccctgctc agaatactgt ctctgccata 
JQ027312_F   cctgctggtg gctccagttc agraacagtg agccctgctc agaatactgt ctctgccata 
AB642093_F   cctgctggtg gctccagttc aggaacagtg aaccctgctc agaatactgt ctcagccata 
AF461360_F   cctgctggtg gctccagttc agaaacagtg agccctgctc agaatactgt ctctgccata 
KX276797_F   cctgctggtg gctccagttc aggaacagtg agccctgctc agaatactgt ctcwgccata 
KX276858_F   cctgctggtg gctccagttc mgraacagtg aaccctgttc agaacactgc ctytwccata 
JQ429081_F   cctgctggtg gctccagttc aggaacagta aaccctgttc agaacactgc ctcttccata 
AB241111_F   cctgctggtg gctccagttc cggaacagca aaccctgttc cgactactgc ctctcccata 
HQ700502_F   cctgctggtg gctccagttc cggaacagta aaccctgttc cgactactgc ctctcccata 
KC774336_F   cctgctggtg gctccagttc cggaacagta aaccctgttc cgactactgc ctcactcaca 
KJ803774_F   cctgctggtg gctccagttc cggaacagta aaccctgttc cgactactgc ctctcccata 
GQ475342_F   cctgctggtg gctccagttc cggaacagta aaccctgttc cgactactgc ctcacccaca 
JQ040167_F   cctgctggtg gctccagttc mggaacagta arccctgytc mgamtactgy ctctsccata 
KC774357_F   cctgctggtg gctccagttc cggaacagta aaccctgttc cgactactgc ctcacccata 
EU306725_F   cctgctggtg gctccagttc cggaacagta aaccctgttc cgactactgt ctcacccata 
KC774351_F   cctgctggtg gctccagttc cggaacagta aaccctgttc cgactactgc ctctcccaca 
KU679957_F   cctgttggtg gctccagttc cgggacagta agccctgttc cgactactgt ctctcacatc 
KF873536_F   cctgctggtg gctccagttc cggaacagtr aaccctgttc cgaatactgt ctctcacata 
KJ598686_F   cctgctggtg gctccagttc cggaacagta aaccctgttc cgactactgc ctcacccata 
KX276846_F   cctgctggtg gctccagttc mggaacagta aaccctgttc cgactactgy ctctcccata 
JQ429078_F   cctgctggtg gctcaagttc cggaacagta agccctgttc cgactactgc ctctcccata 
FJ386626_F   cctgctggag gatccagttc tggaacagta aaccctgttc cgactactgc ctcacccata 
KF873544_F   cctgttggtg gctccagttc cggaacagtg aaccctgttc cgaatactgt ctctcacatc 
KX276855_F   cctgctggtg gctccagttc aggaacagya aaccctgttc cgacttctgc ctctcccata 
AY167091_F   cctgctggtg gctccagttc cggaacagta aaccctgttc cgactactgc ctctcccata 
KX276837_F   cctgctggtg gctccagttc cggaacagta aaccctgttc cgactactgc ctctcccata 
HQ700543_F   cctgctggtg gctccagttc cgggacagta aaccctgttc cgactactgc ctctcccata 
KC774444_F   cctgctggtg gctccagttc aggaacagta aaccctgttc cgactactgt ctctcacata 
AJ627219_F   cctgctggtg gctccagttc aggaacagta aaccctgttc cgactactgc ctctcacata 
AB090269_F   cctgctggtg gctccagttc aggaacagta aaccctgttc cgactactgc ctctcccata 
JN664921_F   cctgctggtg gctccagttc aggaacagta aaccctgttc cgactactgc ctctccctta 
KC875342_F   cctgctggtg gctcaagttc aggaacagta aaccctgttc cgactactgc ctctcccata 
AB219533_F   cctgctggtg gctccagttc cggaacagtg aaccctgttc cgactactgc ctcactcatc 
KF849727_F   cctgctggtg gctccagttc cggaacagtg aaccctgttc cgactactgc ctcactcatc 
AB036905_F   cctgctggtg gctccagttc agggacacag aaccctgttc cgactattgc ctctctcaca 
AB116654_F   cctgctgggg gctccagttc agagacacag aaccctgctc cgactattgc ctctctcaca 
AB365453_F   cctgctggtg gctccagttc agagacgcag aaccctgctc cgactattgc ctctctcaca 
KJ638660_F   cctgctggtg gctccagttc agagacacag aaccctgctc cgactattgc ctctctcaca 
KP995113_F   cctgctggtg gctccagttc agggacacag aaccctgctc cgactattgc ctctctcaca 
KJ586805_F   cctgctggtg gctccagttc agagacacag aaccctgctc cgactattgc ctctctcaca 
JN792921_F   cctgctggtg gctccagttc agrgacacag aaccctgctc cgactattgc ctctctcaca 
KJ676694_F   cctgctggtg gctccagttc agagacgcag aaccctgctc cgactattgc ctctctcaca 
AB056513_F   cctgctggtg gctccagttc agggatagtg aaccctgttc cgactattgc ctctcacatc 
FJ023674_F   cctgctggtg gctccagttc aggaacagta aaccctgttc cgaatattgc ctctcacatc 
FR714503_F   cctgctggtg gctccagttc aggaacagta aaccctgctc cgaatattgc ctctcacatc 
AB059659_F   cctgctggtg gctccagttc agaaacacag aaccctgctc cgactattgc ctctctcaca 

             ....|....| ....|....| ....|....| ....|....| ....|....| ....|....| 
                125        135        145        155        165        175               
NC_028129.   tcgtcaagct tctcgacgac tggggtccct gtcagcacca tggacatcac ttcatcagga 
FN545832_F   tcgtcaatct cctcgaggac tggggaccct gcaccgacca tggagaacat cacatcagga 
AF297624_F   tcgtcaatct ccgcgaggac tggggaccct gtgacgaaca tggagaacat cacatcagga 
KU605533_F   tcgtcaatct cctcgaagac tggggaccct gcgttgaaca tggagaacat cacatcagga 
EU054331_F   tcgtcaatct cctcgaggac tggggaccct gcaccgacca tggagaacat cacatcagga 
KP168435_F   tcgtcaacct cctcgaggac tggggaccct gcrccgaaca tggagaacat cacatcagga 
EU859930_F   tcgtcaatct ccgcgaggac tggggaccct gtgacgaaca tggagaacat cacatcagga 
AB205122_F   tcatcaacct tctcgaagac tggggaccct gtaccgaaca tggagaacat cgcatcagga 
AB287314_F   tcgtcaatct tatcgaagac tggggaccct gtaccgaaca tggagaacat cgcatcagga 
AB300371_F   tcgtcaatct tatcgacgac tggggaccct gtgccgaaca tggagaacat cgcatcagga 
KU964274_F   tcgtcaatct tatcgaagac tggggaccct gtaccgaaca tggagaacat cgcatcagga 
JQ027312_F   tcgtcaatct tatcgaagac tggggaccct gcaccgaaca tggagaacat cgcatcagga 
AB642093_F   tcgtcaatct tatcgaagac tggggaccct gtaccgaaca tggagaacat ctcatcagga 
AF461360_F   tcgtcaatct tatcgacgac tggggaccct gtaccgaaca tggagaacat cgcatcagga 
KX276797_F   tcgtcaatct tatcgaagac tggggaccct gtgccgaaca tggagaacat cgcatcagga 
KX276858_F   tcgtcaatct yatcgaagac tggggaccct gtgctgagca tggagaacat cgcatcagga 
JQ429081_F   tcgtcaatct tatcgaagac tggggaccct gttccgaaca tggagaacat cacatcagga 
AB241111_F   tcgtcaatct tctcgaggac tggggaccct gcaccgaata tggagaacac aacatcagga 
HQ700502_F   tcgtcaatct tctcgaggac tggggaccct gcaccgaaca tggagaacac agcatcagga 
KC774336_F   tcgtcaatct tctcgaggac tggggaccct gcaccgaaca tggagaacac aacatcagga 
KJ803774_F   tcgtcaatct tctcgaggac tggggaccct gcaccgaaca tggagaacac cacatcagga 
GQ475342_F   tcgtcaatct tctcgaggac tggggaccct gcaccgaaca tggagaacac aacatcagga 
JQ040167_F   tcgtcaatct tmtcgargac tggggaccct gcaccgaaca tggagagcac aacatcagga 
KC774357_F   tcgtcaatct tctcgaggac tggggaccct gcaccgaaca tggagagcac aacatcagga 
EU306725_F   tcgtcaatct tctcgaggac tggggaccct gcaccgaaca tggagagcac aacatcagga 
KC774351_F   tcgtcaatct tctcgaggac tggggaccct gcaccgaaca tggagaacac aacatcagga 
KU679957_F   tcatcaatct tcacgaagac tggggaccct gtgacgaaca tggagaacac aacatcagga 
KF873536_F   tcatcaayct tcrcgacgac tggggaccct gcaacgaaca tggagaacac aacatcagga 
KJ598686_F   tcgtcaatct tctcgaggac tggggaccct gcaccgaaca tggagaacac aacatcagga 
KX276846_F   tcgtcaatct tctcgaggac tggggaccct gcaccgaata tggagagcac cacatcagga 
JQ429078_F   tcgtcaatct tctcgaggac tggggaccct gcaccgaata tggagagcac cacatcagga 
FJ386626_F   tcgtcaatct tctcgaggac tggggaccct gcaccgaaca tggagaacac aacatcagga 
KF873544_F   tcatcaacct tcacgaagac tggggaccct gcaacgaaca tggagagcac aacatcagga 
KX276855_F   tcgtcaatct tctcgaggac tggggaccct gcaccgaaca tggagagcac racatcagga 
AY167091_F   tcgtcaatct tctcgaggac tggggaccct gcaccgaaca tggagaacac aacatcagga 
KX276837_F   tcgtcaatct tctcgaggac tggggaccct gcaccgaaca tggagaacac aacatcagga 
HQ700543_F   tcgtcaatct tctcgaggac tggggaccct gcactgaaca tggagagcac aacatcagga 
KC774444_F   tcgtcaatct tctcgaggat tggggaccct gcgctgaaca tggagagcat cacatcagga 
AJ627219_F   tcgtcaatct tctcgaggat tggggaccct gcactgaaca tggagaacat cacatcagga 
AB090269_F   tcgtcaatct tctcgaggat tggggaccct gcgctgaaca tggagaacat cacatcagga 
JN664921_F   tcgtcaatct tctcgaggat tggggaccct gcgctgaaca tggagaacat cacatcagga 
KC875342_F   ttgtcaatct tctcgaagat tggggaccct gcaccgaaca tggagaacat cacatcagga 
AB219533_F   tcgtcaatct tctcgaggat tggggaccct gcaccgaaca tggaaagcat cacatcagga 
KF849727_F   tcgtcaatct tctcgaggat tggggaccct gcaccgaaca tggaaagcat cacatcagga 
AB036905_F   tcatcaatct tctcgaagac tgggggccct gctatgaaca tggagaacat cacatcagga 
AB116654_F   tcatcaatct tcttgaagac tgggggccct gctacgaaca tggacaacat cacatcagga 
AB365453_F   tcatcaatct tctcgacgac tgggggccct gctatgaaca tggacaacat cacatcagga 
KJ638660_F   tcatcaatct tcwcgaagac tgggggccct gttatgaaca tggacaacat cacatcagga 
KP995113_F   tcatcaatct tctcgaagac tgggggccct gctatgaaca tggacaacat tacatcaaaa 
KJ586805_F   tcatcaatct tcttgaagac tgggggccct gctatgaaca tggagaacat cacatcagga 
JN792921_F   tcatcaatct tcttgaagac tgggggccct gctacgaaca tggacaacat cacatcagga 
KJ676694_F   tcatcaatct tctcgaagac tgggggccct gctatgaaca tggacaacat cacatcagga 
AB056513_F   tcgtcaatct tctccaggat tggggaccct gcaccgaaca tggagaatat cacatcagga 
FJ023674_F   tcatcaatct tcgcaaggac tggggacctt gcaccgaaca tggagaacat cacatcagga 
FR714503_F   tcatcaatct tcacgaggat tggggaccct gcaacgaaca tggagaacat cacatcagga 
AB059659_F   tcatcaatct tctcgaagac tggggaccct gctatgaaca tggagaacat cacatcagga 

             ....|....| ....|....| ....|....| ....|....| ....|....| ....|....| 
                185        195        205        215        225        235               
NC_028129.   ttcctaggac cccttctcgc attacaggcg gtgtttttct tgttgacaaa aatcctcaca 
FN545832_F   ttcctaggac ccctgcccgt gttacaggcg gggtttttct tgttgacaag aatcctcaca 
AF297624_F   ttcctaggac ccctgctcgt gttacaggcg gggtttttct tgttgacaag aatcctcaca 
KU605533_F   ctcctaggac ccctgctcgt gttacaggcg gggtttttct tgttgacaag aatcctcaca 
EU054331_F   ttcctaggac ccctgctcgt gttacaggcg gggtttttct tgttgacaag aatcctcaca 
KP168435_F   ttcctaggac ccctgctcgt gttacaggcg gggtttttct tgttgacaag aatcctcaca 
EU859930_F   ttcctaggac ccctgctcgt gttacaggcg gggtttttct tgttgacaag aatcctcaca 
AB205122_F   ctcctaggac ccctgctcgt gttacaggcg gggtttttct cgttgacaaa aatcctcaca 
AB287314_F   ctcctaggac ccctgctcgt gttacaggcg gggtttttct tgttgacaaa aatcctcaca 
AB300371_F   ctcctaggac ccctgctcgt gttacaggcg ggatttttct tgttgacaaa aatcctcaca 
KU964274_F   ctcctaggac ccctgctcgt gttacaggcg gggtttttct cgttgacaaa aatcctcaca 
JQ027312_F   ctcctaggac ccctgctcgt gttacaggcg gggtttttct cgttgacaaa aatcctcaca 
AB642093_F   ctcctaggac ccctgctcgt gttacaggcg gggtttttct tgttgacaaa aatcctcaca 
AF461360_F   ctcctaggac ccctgctcgc gttacaggcg gggtttttct cgttgacaaa aatcctcaca 
KX276797_F   ctcctaggac ccctgctcgt gttacaggcg gggtttttct tgttgacaaa aatcctcaca 
KX276858_F   ctcctaggac ccctgctcgt gttacaggcg gggtttttct ygttgacaaa aatcctcaca 
JQ429081_F   ctcctaggac ccctgctcgt gttacaggcg gggtttttct cgttgacaaa aatcctcaca 
AB241111_F   ttcctaggac ccctgctcgt gttacaggcg gggtttttct tgttgacaaa aatcctcaca 
HQ700502_F   ttcctaggac ccctgctcgt gttacaggcg gtgtttttct tgttgacaag aatcctcaca 
KC774336_F   ttcctaggac ccctgctcgt gttacaggcg gggtttttct tgttgacaag aatcctcaca 
KJ803774_F   ttcctaggac ccctgctcgt gttacaggcg gggtttttct tgttgacaag aatcctcaca 
GQ475342_F   ttcctaggac ccctgctcgt gttacaggcg gggtttttct tgttgacaag aatcctcaca 
JQ040167_F   ttcctaggac ccctgctcgt rttacaggcg gggtttttct tgttgacaar aatcctcaca 
KC774357_F   ttcctaggac ccctgctcgt gttacaggcg gggtttttct tgttgacaag aatcctcaca 
EU306725_F   ttcctaggac ccctgctcgt gttaccggcg gggtttttct tgttgacaag aatcctcaca 
KC774351_F   ttcctaggac ccctgctcgt gttacaggcg gggtttttct tgttgacaag aatcctcaca 
KU679957_F   ttcctaggac ccctgctcgt gttacaggcg gggtttttct tgttgacaag aatcctcaca 
KF873536_F   ttcctaggac ccctgctcgy gttacaggcg gggtttttct tgttgacaag aatcctcaca 
KJ598686_F   ttcctagaac ccctgctcgg gttacaggcg gggtttttct tgttgacaag aatcctcaca 
KX276846_F   yycctaggac ccctgctcgt gttacaggcg gggtttttct tgttgacaaa aatsctcaca 
JQ429078_F   ttcctaggac ccctgctcgt gttacaggcg gggtttttct tgttgacaag aatcctcaca 
FJ386626_F   ttcctaggac ccctgctcgt gttacaggcg gggtttttct ygttgacaag aatcctcaca 
KF873544_F   ttcctaggac ccctgctcgt gttacaggcg gggtttttct ygttgacaag aatcctcaca 
KX276855_F   ttcctaggac ccctgctcgt gttacaggcg gggtttttct tgttgacaaa aatcctcaca 
AY167091_F   ttcctaggac ccctgctcgt gttacaggcg gggtttttct tgttgacaag aatcctcaca 
KX276837_F   ttcctaggac ccctgctcgt gttacaggcg gggtttttct tgttgacaar aatcctcata 
HQ700543_F   ttcctaggac ccctgctcgt gttacaggcg gtgtttttct tgttgacaag aatcctcaca 
KC774444_F   ttcctaggac ccctgctcgt gttacaggcg gggtttttct tgttgacaag aatcctcaca 
AJ627219_F   ttcctaggac ccctgctcgt gttacaggcg gggtttttct tgttgacaag aatcctcaca 
AB090269_F   ttcctaggac ccctgctcgt gttacaggcg gggtttttct tgttgacaag aatcctcaca 
JN664921_F   ttcctaggac cccttctcgt gttacaggcg gggtttttct tgttgacaag aatcctcaca 
KC875342_F   ttcctaggac ccctgctcgt gttacaggcg gggtttttct tgttgacaag aatcctcaca 
AB219533_F   ttcctaggac ccctgctcgg gttacaggcg gggtttttct tgttgacaaa aatcctcaca 
KF849727_F   ttcctaggac ccctgctcgt gttacaggcg gggtttttct tgttgacaaa aatcctcaca 
AB036905_F   ctcctaggac ccctgctcgt gttacaggcg gtgtgtttct tgttgacaaa aatcctcaca 
AB116654_F   ctcctaggac ccctgctcgt gttacaggcg gtgttttcct tgttgacaaa aatcctcaca 
AB365453_F   ctcctaggac ccctgctcgt gttacaggcg gtgtgtttct tgttgacaaa aatcctcaca 
KJ638660_F   ctcctaggac ccctgctcgt gttacaggcg gtgtgtttct tgttgacaaa aatcctcaca 
KP995113_F   ctcctaggac ccctgctcgt gttacagggg gtgtttttct cgttgacaaa aatcctcaca 
KJ586805_F   ttcctaggac cccttctcgt gttacaggcg gggtttttct tgttgacaag aatcctcaca 
JN792921_F   ctcctaggac ccctgctcgt gttacaggcg gtgtgtttct tgttgacaaa aatcctcaca 
KJ676694_F   ctcctaggac ccctgctcgt attacaggcg gtgtctttct tgttgataaa aatcctcaca 
AB056513_F   ttcctaggac ccctgctcgt gttacaggcg gggtttttct tgttgacaag aatcctcaca 
FJ023674_F   ttcctcggac ccctgctcgt gttacaggcg ggatttttct tgttgacaaa aatcctcaca 
FR714503_F   ttcctcggac ccctgctcgt gttacaggcg gggtttttct tgttgacaaa aatcctcaca 
AB059659_F   ctcctaggac cccttcccgt gttacagggg gtgtttttct cgttgacaaa aatcctcaca 

             ....|....| ....|....| ....|....| ....|....| ....|....| ....|....| 
                245        255        265        275        285        295               
NC_028129.   atgccacaga gtctagactc gttgtggact tctctcaatt ttctaggggg aacaccagcg 
FN545832_F   ataccacaga gtctagactc gtggtggact tctctcaatt ttctaggggg awcacacgtg 
AF297624_F   ataccgcaga gtctagactc gtggtggact tctctcaatt ttctaggggg atcacccgtg 
KU605533_F   ataccgcaga gtctagactc gtggtggact tctctcaatt ttctaggggg ctcacccgtg 
EU054331_F   ataccgcaga gtctagactc gtggtggact tctctcaatt ttctaggggg atcacccgtg 
KP168435_F   ataccgcaga gtctagactc gtggtggact tctctcaatt ttctaggggg atcacccgtg 
EU859930_F   ataccgcaga gtctagactc gtggtggact tctctcaatt ttctaggggg atcacccgtg 
AB205122_F   ataccacaga gtctagactc gtggtggact tctctcaatt ttctaggggg aacacccgtg 
AB287314_F   ataccgcaga gtctagactc gtggtggact tctctcaatt ttctaggggg aacacccgtg 
AB300371_F   ataccacaga gtctagactc gtggtggact tctctcaatt ttctaggggg aacacccgtg 
KU964274_F   ataccacaga gtctagactc gtggtggact tctctcaatt ttctagggga aacacccgtg 
JQ027312_F   ataccacaga gtctagactc gtggtggact tctctcaatt ttctaggggg aactcccgtg 
AB642093_F   ataccacaga gtctagactt gtggtggact tctctcaatt ttctagggga aacacccgtg 
AF461360_F   ataccacaga gtctagactc gtggtggact tctctcaatt ttctaggggg gacacccgtg 
KX276797_F   ataccacaga gkctagactc gtggtggact tctctcagtt ttctaggggg aacamccgwg 
KX276858_F   ataccacaga gtctagactc gtggtggact tctctcartt ttctaggggr aacacccgtg 
JQ429081_F   ataccacaga gtctagactc gtggtggact tctctcaatt ttctaggggg aacacccgtg 
AB241111_F   ataccacaga gtctagactc gtggtggact tctctcaatt ttctaggggg agcacccacg 
HQ700502_F   ataccacaga gtctagactc gtggtggact tctctcaatt ttctagggga agcacccgtg 
KC774336_F   ataccacaga gtctagactc gtggtggact tctctcaatt ttctaggggg agcacccacg 
KJ803774_F   ataccacaga gtctagactc gtggtggact tctctcaatt ttctaggggg agcacccacg 
GQ475342_F   ataccacaga gtctagactc gtggtggact tctctcaatt ttctaggggg agcacccacg 
JQ040167_F   ataccacaga gtctagactc gtggtggact tctctcaatt ttctaggggg arcacccryg 
KC774357_F   ataccacaga gtctagactc gtggtggact tctctcaatt ttctaggggg agcacccacg 
EU306725_F   ataccacaga gtctagactc gtggtggact tctctcaatt ttctaggggg agcacccacg 
KC774351_F   ataccacaga gtctagactc gtggtggact tctctcaatt ttctaggggg agcacccacg 
KU679957_F   ataccgcaga gtctagactc gtggtggact tctctcaatt ttctaggggg agctcccgcg 
KF873536_F   ataccgcaga gtctagactc gtggtggact tctctcagtt ttctaggggr agytcccscg 
KJ598686_F   ataccacaga gtctagactc gtggtggact tctctcaatt ttctaggggg agcacccacg 
KX276846_F   ataccacaga gtctagactc gtggtggact tctctcagtt ttctagggga agcacctcag 
JQ429078_F   ataccacaga gtctagactc gtggtggact tctctcaatt ttctaggggg agcacccacg 
FJ386626_F   ataccacaga gtctagactc gtggtggact tctctcaatt ttctaggggg agcacccgcg 
KF873544_F   ataccacaga gtctagactc gtggtggact tctctcaatt ttctaggggg agctcccgcg 
KX276855_F   atacyacaga ggctagactc gtggtggact tctctcaatt ttctaggggg agcacccggg 
AY167091_F   ataccacaga gtctagactc gtggtggact tctctcaatt ttctaggggg agcacccacg 
KX276837_F   ataccacaga gtctagactc gtggtggact tctctcaatt ttctaggggg agtacccacg 
HQ700543_F   ataccacaga gtctagactc gtggtggact tctctcaatt ttctagggga agcacccgcg 
KC774444_F   ataccgcaga gtctagactc gtggtggact tctctcaatt ttctaggggg aactaccgtg 
AJ627219_F   ataccgcaga gtctagactc gtggtggact tctctcaatt ttctaggggg aactaccgtg 
AB090269_F   ataccgcaga gtctagactc gtggtggact tctctcaatt ttctaggggg gaccaccgtg 
JN664921_F   ataccgcaga gtctagactc gtggtggact tctctcaatt ttctaggggg aactaccgtg 
KC875342_F   ataccgcaga gtctagactc gtggtggact tctctcaatt ttctaggggg aaccaccgtg 
AB219533_F   ataccgcaga gtctagactc gtggtggact tctctcaatt ttctaggggg agctcccgtg 
KF849727_F   ataccgcaga gtctagactc gtggtggact tctctcaatt ttctaggggg agttcccgtg 
AB036905_F   ataccacaga gtctagactc gtggtggact tctctcaatt ttctaggggg actacccggg 
AB116654_F   ataccacaga gtctagactc gtggtggact tctctcaatt ttctaggggg aacaaccggg 
AB365453_F   ataccacaga gtctagactc gtggtggact tctctcaatt ttctaggggg actacccggg 
KJ638660_F   ataccacaga gtctagactc gtggtggact tctctcaatt ttctaggggg actacccggg 
KP995113_F   ataccacaga gtctagactc gtggtggact tctctcaatt ttctaggggg actacccggg 
KJ586805_F   ataccgcaga gtctagactc gtggtggact tctctcaatt ttctaggggg aacacccggg 
JN792921_F   ataccacaga gtctagactc gtggtggact tctctcaatt ttctaggggg amyacccggg 
KJ676694_F   ataccacaga gtctagactc gtggtggact tctctcaatt ttctcgggga actacccggg 
AB056513_F   ataccgcaga gtctagactc gtggtggact tctctcaatt ttctaggggg agtgcccgtg 
FJ023674_F   ataccgcaga gtctagactc gtggtggact tctctcaatt ttctaggggg aacaaccgtg 
FR714503_F   ataccgcaga gtctagactc gtggtggact tctctcaatt ttctaggggg agcacccgtg 
AB059659_F   ataccacaga gtctagactc gtggtggact tctctcaatt ttctagaggt accacccggg 

             ....|....| ....|....| ....|....| ....|....| ....|....| ....|....| 
                305        315        325        335        345        355               
NC_028129.   tgtcctggcc taaattcgca gtccccaacc tccagtcact caccaacctg ctgtccaccg 
FN545832_F   tgtcttggcc aaaattcgca gtccccaacc tccaatcact caccaacctc ctgtcctcca 
AF297624_F   tgtcttggcc aaaattcgca gtccccaacc tccaatcact caccaacctc ctgtcctcca 
KU605533_F   tgtcttggcc aaaattcgca gtccccaacc tccaatcact caccaacctc ctgtcctcca 
EU054331_F   tgtcttggcc aaaattcgca gtccccaacc tccaatcact caccaacctc ctgtcctcca 
KP168435_F   tgtcytggcc aaaattcgca gtccccaacc tccaatcact caccaacctc ctgtcctcca 
EU859930_F   tgtcttggcc aaaattcgca gtccccaacc tccaatcact caccaacctc ctgtcctcca 
AB205122_F   tgtcttggcc aaaattcgca gtcccaaatc tccagtcact caccaacttg ttgtcctcca 
AB287314_F   tgtcttggcc aaaattcgca gtcccaaatc tccagtcact caccaacctg ttgtcctcca 
AB300371_F   tgtcttggcc aaaattcgca gtcccaaatc tccagtcact caccaacctg ttgtcctcca 
KU964274_F   tgtcttggcc aaaattcgca gtcccaaatc tccagtcact caccaacctg ttgtcctcca 
JQ027312_F   tgtcttggcc aaaattcgca gtcccaaacc tccagtcact caccaacctg ttgtcctcca 
AB642093_F   tgtcytggcc aaaattcgca gtcccaaatc tccagtcact caccaacctg ttgtcctccm 
AF461360_F   tgtcttggcc aaaattcgca gtcccaaatc tccagtcact caccaacttg ttgtcctcca 
KX276797_F   tgtcytggcc aaaattcgca gtcccaaatc tscagtcact caccaacctg ttgtcctcca 
KX276858_F   tgtcttggcc aaaattcgca gtcccaaatc tccagtcact caccaacttg ttgtcctccg 
JQ429081_F   tgtcttggcc aaaattcgca gtcccaaatc tccagtcact caccaacttg ttgtcctccg 
AB241111_F   tgtcctggcc aaaattcgca gtccccaacc tccaatcact caccaacctc ttgtcctcca 
HQ700502_F   tgtcctggcc aaaattcgca gtccccaacc tccaatcact caccaacctc ttgtcctcca 
KC774336_F   tgtcctggcc aaaattcgca gtccccaacc tccaatcact caccaacctc ttgtcctcca 
KJ803774_F   tgtcctggcc aaaatttgca gtccccaacc tccaatcact caccaacctc ttgtcctcca 
GQ475342_F   tgtcctggcc aaaattcgca gtccccaacc tccaatcact caccaacctc ttgtcctcca 
JQ040167_F   tgtcytggcc aaaattcgca gtcccmaayc tccartcact caccaacctc ttgtcctcca 
KC774357_F   tgtcctggcc aaaattcgca gtccccaacc tccaatcact caccaacctc ttgtcctcca 
EU306725_F   tgtcctggcc aaaattcgca gtccccaacc tccaatcact caccaacctc ctgtcctcca 
KC774351_F   tgtcctggcc aaaattcgca gtccccaacc tccaatcact caccaacctc ttgtcctcca 
KU679957_F   tgtcttggcc aaaattcgca gtcccaaacc tccagtcact caccaacctc ttgtcctcca 
KF873536_F   tgtcktggcc aaaattcgca gtcccaaacc tccaatcact cacyaacctc ttgtcctcca 
KJ598686_F   tgtcctggcc aaaattcgca gtccccaacc tccaatcact caccaacctc ttgtcctcca 
KX276846_F   tgtcgtggcc aaaattcgca gtccccaacc tccaatcact caccaacctg ttgtcctcca 
JQ429078_F   tgtcctggcc aaaatttgca gtccccaacc tccaatcact caccaacctc ttgtcctcca 
FJ386626_F   tgtcctggcc aaaattcgca gtccccaacc tccaatcact caccaacctc ttgtcctcca 
KF873544_F   tgtcttggcc aaaattcgca gtcccaaacc tccaatcact caccaacctc ttgtcctcca 
KX276855_F   tgtcctggcc aaaattcgca gtccccaacc tccaatcact caccaacctc ttgtcctcca 
AY167091_F   tgtcctggcc aaaattcgca gtccccaacc tccaatcact caccaacctc ttgtcctcca 
KX276837_F   tgtcctggcc aaaattcgca gtccccaacc tccaatcact taccaacctc ttgtcctcca 
HQ700543_F   tgtcctggcc aaaattcgca gtccccaacc tccaatcact caccaacctc ttgtcctcca 
KC774444_F   tgtcttggcc aaaattcgca gtccccaacc tccaatcact caccaacctc ctgtcctcca 
AJ627219_F   tgtcttggcc aaaattcgca gtccccaacc tccaatcact caccaacctc ctgtcctcca 
AB090269_F   tgtcttggcc aaaattcgca gtccccaacc tccaatcact caccaacctc ctgtcctcca 
JN664921_F   tgtcttggcc aaaattcgca gtccccaacc tccaatcact caccaacctc ttgtcctcca 
KC875342_F   tgtcttggcc aaaattcgca gtccccaacc tccaatcact caccaacctc ttgtcctcca 
AB219533_F   tgtcttggcc aaaattcgca gtcccaaatc tccaatcact caccaacctc ttgtcctcca 
KF849727_F   tgtcttggcc aaaattcgca gtccccaatc tccaatcact caccaacctc ttgtcctcca 
AB036905_F   tgtcctggcc aaaattcgca gtccccaacc tccaatcact taccaacctc ctgtcctcca 
AB116654_F   tgtcctggcc aaaattcgct gtccccaacc tccaatcact taccaacctc ttgtcctcca 
AB365453_F   tgtcctggcc aaaattcgca gtccccaacc tccaatcact taccaacctc ctgtcctcca 
KJ638660_F   tgtcctggcc aaaattcgca gtccccaacc tccaatcact taccaacctc ctgtcctcca 
KP995113_F   tgtcctggcc aaaattcgca gtccccaacc tccaatcact taccaacctc ctgtcctcca 
KJ586805_F   tgtcctggcc aaaattcgca gtccccaacc tccaatcact taccaacctc ctgtcctcca 
JN792921_F   tgtcctggcc aaaattcgca gtccccaacc tccaatcact taccaacctc ctgtcctcca 
KJ676694_F   tgtcctggcc aaaattcgca gtccccaacc tccaatcact taccaacctc ctgtcctcca 
AB056513_F   tgtcctggcc taaattcgca gtccccaacc tccaatcact caccaatctc ctgtcctcca 
FJ023674_F   tgtcttggcc aaaattcgca gtccccaacc tccaatcact caccaacctc ctgtcctcca 
FR714503_F   tgtcttggcc aaaattcgca gtccccaacc tccaatcact caccaacctc ctgtcctcca 
AB059659_F   tgtcctggcc aaaattcgca gtccccaatc tccaatcact taccaacctc ctgtcctcca 

             ....|....| ....|....| ....|....| ....|....| ....|....| ....|....| 
                365        375        385        395        405        415               
NC_028129.   acttgtcctg ggtatcgctg gatgtgtctg cggcgttcta tcatcttcct cttcatcctg 
FN545832_F   atttgtcctg gttatcgctg gatgtatctg cggcgtttta tcatattcct cttcatcctg 
AF297624_F   atttgtcctg gttatcgctg gatgtgtctg cggcgtttta tcatattcct cttcatcctg 
KU605533_F   atttgtcctg gttatcgctg gatgtgtctg cggcgtttta tcatattcct cttcatcctg 
EU054331_F   atttgtcctg gttatcgctg gatgtgtctg cggcgtttta tcatattcct cttcatcctg 
KP168435_F   atttgtcctg gttatcgctg gatgtrtctg cggcgtttta tcatattcct cttcatcctg 
EU859930_F   atttgtcctg gttatcgctg gatgtgtctg cggcgtttta tcatattcct cttcatcctg 
AB205122_F   atttgtcctg gttatcgctg gatgtgtctg cggcgtttta tcatcttcct ttgcatcctg 
AB287314_F   atttgtcctg gttatcgctg gatgtgtctg cggcgtttta tcatcttcct ttgcatcctg 
AB300371_F   atttgtcctg gttatcgctg gatgtgtctg cggcgtttta tcatcttcct ctgcatcctg 
KU964274_F   atttgtcctg gttatcgctg gatgtgtctg cggcgtttta tcatcttcct ctgcatcctg 
JQ027312_F   acttgtcctg gttatcgctg gatgtgtctg cggcgtttta tcatcttcct ctgcatcctg 
AB642093_F   atttgtcctg gttatcgctg gatgtgtctg cggcgtttta tcatattcct ctgcatcctg 
AF461360_F   atctgtcctg gttatcgctg gatgtgtctg cggcgtttta tcatcttcct ctgcatcctg 
KX276797_F   atttgtcctg gttatcgctg gatgtrtctg cggcgttcta tcatcttcct ctscatcctg 
KX276858_F   ayttgtcctg gttatcgctg gatgtgtctg cggcgtttta tcatcttcct ctgcatcctg 
JQ429081_F   atttgtcctg gttatcgctg gatgtgtctg cggcgtttta tcatcttcct ctgcatcctg 
AB241111_F   atttgtcctg gctatcgctg gatgtgtctg cggcgtttta tcatattcct cttcatcctg 
HQ700502_F   acttgtcctg gctatcgctg gatgtgtctg cggcgtttta tcatcttcct cttcatcctg 
KC774336_F   atttgtcctg gctatcgctg gatgtgtctg cggcgtttta tcatattcct cttcatcctg 
KJ803774_F   atttgtcctg gttatcgctg gatgtgtctg cggcgtttta tcatcttcct cttcatcctg 
GQ475342_F   atttgtcctg gctatcgctg gatgtgtctg cggcgtttta tcatattcct cttcatcctg 
JQ040167_F   atttgtcctg gctatcgctg gatgtgtctg cggcgtttta tcatmttcct ctkcatcctg 
KC774357_F   acttgtcctg gctatcgctg gatgtgtctg cggcgtttta tcatattcct cttcatcctg 
EU306725_F   atttgtcctg gctatcgctg gatgtgtctg cggcgtttta tcatattcct cttcatcctg 
KC774351_F   atttgtcctg gctatcgctg gatgtgtctg cggcgtttta tcatcttcct cttcatcctg 
KU679957_F   acctgtcctg gctatcgttg gatgtgtctg cggcgtttta tcatattcct cttcatcctg 
KF873536_F   acmtgtcctg gctatcgttg gatgtgtctg cggcgtttta tcatcttcct cttcatcctg 
KJ598686_F   atttgtcctg gctatcgctg gatgtgtctg cggcgtttta tcatattcct cttcatcctg 
KX276846_F   atttgtcctg gttatcgctg gatgtgtctg cggcgttcta tcatcttccw ytgcatcctg 
JQ429078_F   atttgtcctg gttatcgctg gatgtgtctg cggcgtttta tcatcttcct cttcatcctg 
FJ386626_F   acttgtcctg gctatcgctg gatgtgtctg cggcgtttta tcatattcct cttcatcctg 
KF873544_F   acctgtcctg gctatcgttg gatgtgtctg cggcgtttta tcatcttcct cttcatcctg 
KX276855_F   ayttgtcctg gctatcgywg gatgtgtctg cggcgttyta tcatattcct cttcatcctg 
AY167091_F   atttgtcctg gctatcgttg gatgtgtctg cggcgtttta tcatattcct cttcatcctg 
KX276837_F   acttgtcctg gctatcgctg gatgtgtctg cggcgtttta tcatattcct cttcatcctg 
HQ700543_F   atttgtcctg gctatcgctg gatgtgtctg cggcgtttta tcatcttcct cttcatcctg 
KC774444_F   acttgtcctg gttatcgctg gatgtgtctg cggcgtttta tcatcttcct cttcatcctg 
AJ627219_F   acttgtcctg gttatcgctg gatgtgtctg cggcgtttta tcatcttcct cttcatcctg 
AB090269_F   acttgtcctg gttatcgctg gatgtgtctg cggcgtttta tcatcttcct cttcatcctg 
JN664921_F   acttgtcctg gttatcgctg gatgtgtctg cggcgtttta tcatcttcct cttcatcctg 
KC875342_F   acttgtcctg gttatcgctg gatgtgtctg cggcgtttta tcatcttcct cttcatcctg 
AB219533_F   atttgtcctg gctatcgctg gatgtgtctg cggcgtttta tcatcttcct cttcatcctg 
KF849727_F   atttgtcctg gctatcgctg gatgtgtctg cggcgtttta tcatcttcct cttcatcctg 
AB036905_F   acttgtcctg gctatcgttg gatgtgtctg cggcgtttta tcatcttcct cttcatcctg 
AB116654_F   acttgtcctg gctatcgctc gatgtgtctg cggcgtttta tcatcttcct cttcatcctg 
AB365453_F   acttgtcctg gctatcgttg gatgtgtctg cggcgtttta tcatcttcct cttcatcctg 
KJ638660_F   acttgtcctg gctatcgctg gatgtgtctg cggcgtttta tcatcttcct cttcatcctg 
KP995113_F   acttgtcctg gctatcgttg gatgtgtctg cggcgtttta tcatcttcct cttcatcctg 
KJ586805_F   acttgtcctg gctatcgctg gatgtgtctg cggcgtttta tcatcttcct cttcatcctg 
JN792921_F   acttgtcctg gctatcgytg gatgtgtctg cggcgtttta tcatcttcct cttcatcctg 
KJ676694_F   acttgtcctg gctatcgttg gatgtgtctg cggcgtttta tcatcttcct cttcatcctg 
AB056513_F   acttgtcctg gctatcgctg gatgtgtctg cggcgtttta tcatattcct cttcatcctg 
FJ023674_F   acttgtcctg gctatcgctg gatgtgtctg cggcgtttta tcatcttcct cttcatcctg 
FR714503_F   atttgtcctg gctatcgctg gatgtgtctg cggcgtttta tcatcttcct cttcatcctg 
AB059659_F   acttgtcctg gctatcgttg gatgtgtctg cggcgtttta tcatcttcct cttcatcctg 

             ....|....| ....|....| ....|....| ....|....| ....|....| ....|....| 
                425        435        445        455        465        475               
NC_028129.   cttctatgcc tcatcttctt gttggttctc ctggactacc aaggtatgtt gcccgtgtgt 
FN545832_F   ctgctatgcc tcatcttctt attggttctg ctggattgtc aaggtatgtt gcccgtttgt 
AF297624_F   ctgctatgcc tcatcttctt attggttctt ctggattatc aaggtatgtt gcccgtttgt 
KU605533_F   ctgctatgcc tcatcttctt attggttctt ctggattgcc aaggtatgtt gcccgtttgt 
EU054331_F   ctgctatgcc tcatcttctt attggttctt ctggattatc aaggtatgtt gcccgtttgt 
KP168435_F   ctgctatgcc tcatcttctt gttggttctk ctggattayc aaggtatgtt gcccgtttgt 
EU859930_F   ctgctatgcc tcatcttctt attggttctt ctggattatc aaggtatgtt gcccgtttgt 
AB205122_F   ctgctatgcc tcatcttctt gttggttctt ctggactatc aaggtatgtt tcccgtttgt 
AB287314_F   ctgctatgcc tcatcttctt gttggttctt ctggactatc aaggtatgtt gcccgtttgt 
AB300371_F   ctgctatgcc tcatcttctt gttggttctt ctggactatc aaggtatgtt acccgtttgt 
KU964274_F   ctgctatgcc tcatcttctt gttggttctt ctggactatc aaggtatgtt gcccgtttgt 
JQ027312_F   ctgctatgcc tcatcttctt gttggttctt ctggactatc aaggtatgtt gcccgtttgt 
AB642093_F   ctgctatgcc tcatcttctt gttggttctt ctggactatc aaggtatgtt gcccgtttgt 
AF461360_F   ctgctatgcc tcatcttctt gttggttctt ctggactatc aaggtatgtt gcccgtttgt 
KX276797_F   ctgctatgcc tcatcttctt gttggytctt ctggactatc aaggtatgtt gcccgtttgt 
KX276858_F   ctgctatgcc tcatcttctt gttggttctt ctggactatc aaggtatgtt gcccgtttgt 
JQ429081_F   ctgctatgcc tcatcttctt gttggttctt ctggactatc aaggtatgtt gcccgtttgt 
AB241111_F   ctgctatgcc tcatcttctt gttggttctt ctggactacc aaggtatgtt gcccgtttgt 
HQ700502_F   ctgctatgcc tcatcttctt attggttctt ctggactacc aaggtatgtt gcccgtttgt 
KC774336_F   ctgctatgcc tcatcttctt gttggttctt ctggactacc aaggtatgtt gcccgtttgt 
KJ803774_F   ctgctatgcc tcatcttctt gttggttctt ctggactacc aaggtatgtt gcccgtttgt 
GQ475342_F   ctgctatgcc tcatcttctt gttggttctt ctggactacc aaggtatgtt gcccgtttgt 
JQ040167_F   ctgctatgcc tcatcttctt gttggttctt ctggactatc aaggtatgtt gcccgtttgt 
KC774357_F   ctgctatgcc tcatcttctt gttggttctt gtggactacc aaggtatgtt gcccgtttgt 
EU306725_F   ctgctatgcc tcatcttctt gttggttctt ctggactacc aaggtatgtt gcccgtttgt 
KC774351_F   ctgctatgcc tcatcttctt gttggttctt ctggactatc aaggtatgtt gcccgtttgt 
KU679957_F   ctgctatgcc tcatcttctt gttggctctt ctggattatc aaggtatgtt gcccgtttgt 
KF873536_F   ctgctatgcc tcayctkctt gttggttctt ctggactatc aaggtatgtt gcccgtttgt 
KJ598686_F   ctgctatgcc tcaccttctt gtgggttctt ctggactacc aaggtatgtt gcccgtttgt 
KX276846_F   ctgctatgcc tcatcttctt gttggytctt ctggactacc aaggtatgtt gcccgtttgt 
JQ429078_F   ctgctatgcc tcatcttctt gttggttctt ctggactgcc aaggtatgtt gcccgtttgt 
FJ386626_F   cagctatgcc tcatcttctt gttggttctt ctggactacc aaggtatgtt gcccgtttgt 
KF873544_F   ctgctatgcc tcatcttctt gttggttctt ctggactatc amggtatgtt gcccgtttgt 
KX276855_F   ctgctatgcc tcatcttctt gttggttctt ctggactrcc aaggtatgtt gcccgtttgt 
AY167091_F   ctgctatgcc tcatcttctt gttggttctt ctggactatc aaggtatgtt gcccgtttgt 
KX276837_F   ctgctatgcc tcatcttctt gttggttctt ctggactacc agggtatgtt gcscgtttgt 
HQ700543_F   ctgctatgcc tcatcttctt gttggttctt ctggattacc aaggtatgtt gcccgtttgt 
KC774444_F   ctgctatgcc tcatcttctt gttggttctt ctggactatc aaggtatgtt gcccgtttgt 
AJ627219_F   ctgctatgcc tcatcttctt gttggttctt ctggactatc aaggtatgtt gcccgtttgt 
AB090269_F   ctgctatgcc tcatcttctt gttggttctt ctggactatc aaggtatgtt gcccgtttgt 
JN664921_F   ctgctatgcc tcatcttctt gttggttctt ctggactatc aaggtatgtt gcccgtgtgt 
KC875342_F   ctgctatgcc tcatcttctt gttggttctt ctggactatc aaggtatgtt gcccgtttgt 
AB219533_F   ctgctatgcc tcatcttctt gttggttctt ctggactatc aaggtatgtt gcccgtttgt 
KF849727_F   ctgctatgcc tcatcttctt gttggttctt ctggactatc aaggtatgtt gcccgtttgt 
AB036905_F   ctgctatgcc tcatcttctt gttggttctt ctggactatc aaggtatgtt gcccgtttgt 
AB116654_F   ctgctatgcc tcatcttctt gttggttctt ctggactatc aaggtatgtt gcccgtttgt 
AB365453_F   ctgctatgcc tcatcttctt gttggttctt ctggactatc aaggtatgtt gcccgtttgt 
KJ638660_F   ctgctatgcc tcatcttctt gttggttctt ctggactatc aaggtatgtt gcccgtttgt 
KP995113_F   ctgctatgcc tcatcttctt gttggttctt ctggactatc aaggtatgtt gcccgtttgt 
KJ586805_F   ctgctatgcc tcatcttctt gttggttctt ctggactatc aaggtatgtt gcccgtttgt 
JN792921_F   ctgctatgcc tcatcttctt gttggttctt ctggactatc aaggtatgtt gcccgtttgt 
KJ676694_F   ctgctatgcc tcatcttctt gttggttctt ctggactatc aaggtatgtt gcccgtttgt 
AB056513_F   ctgctatgcc tcatcttctt gttggttctt ctggactatc aaggtatgtt gcccgtttgt 
FJ023674_F   ctgctatgcc tcatcttctt gttggttctt ctggattatc arggtatgtt gcccgtttgt 
FR714503_F   ctgctatgcc tcatcttctt gttggttctt ctggattatc aaggtatgtt gcccgtttgt 
AB059659_F   ctgctatgcc tcatcttctt gttggttctt ctggactatc aaggtatgtt gcccgtgtgt 

             ....|....| ....|....| ....|....| ....|....| ....|....| ....|....| 
                485        495        505        515        525        535               
NC_028129.   cctcttctac caacagttac aggaacaaca acaacaa--- cgggaccctg caggacctgc 
FN545832_F   cctct----- ----aattcc aggatccaca accaccagta cgggaccctg cagaacctgc 
AF297624_F   cctct----- ----aattcc aggatcaaca acaaccagta cgggaccatg caaaacctgc 
KU605533_F   cctct----- ----aattcc aggatccaca acaaccagta cgggaccctg cagaacctgc 
EU054331_F   cctct----- ----aattcc aggatccaca accaccagta cgggaccctg cagaacctgc 
KP168435_F   cctct----- ----aattcc aggatccaca acaaccagca cgggaccctg caaaacctgc 
EU859930_F   cctct----- ----aattcc aggatcaaca acaaccagta cgggaccatg caaaacctgc 
AB205122_F   cctct----- ----aattcc aggatcatca accaccagca ccggaccatg cagaacctgc 
AB287314_F   cctct----- ----aattcc aggatcatca accaccagca ccggaccatg caagacctgc 
AB300371_F   cctat----- ----gatacc cggatcatca acaaccagca cgggaccatg caagacctgc 
KU964274_F   cctct----- ----aattcc aggatcatca acaaccagca ccggaccatg caaaacctgc 
JQ027312_F   cctct----- ----aattcc aggatcatca acaaccagca ccggaccatg caaracctgc 
AB642093_F   ccyct----- ----gattcc aggatcatca accaccagca cgggaccatg caaaacmtgc 
AF461360_F   cctct----- ----aattcc aggatcatca acgaccagca ccggaccatg caaaacctgc 
KX276797_F   cctct----- ----aattcc aggatcatca acaaccagca ccggaccatg caaaacctgc 
KX276858_F   cctct----- ----aattcc aggatcatca accaccagca ccggaccatg cagaacctgc 
JQ429081_F   cctct----- ----aattcc aggatcatca accaccagca ccggaccatg caaaacctgc 
AB241111_F   cctct----- ----aattcc aggaacatcc acaacaagca cgggaccatg caagacctgc 
HQ700502_F   cctct----- ----acttcc aggaacctca actacaagca cgggaccatg caagacctgc 
KC774336_F   cctct----- ----acttcc aggaacatcg actaccagca cgggaccctg caagacctgc 
KJ803774_F   cctct----- ----cattcc aggatcatca accaccagca cgggaccatg caaaacctgc 
GQ475342_F   cctct----- ----acttcc aggaacatca actaccagca ccggaccatg caagacctgc 
JQ040167_F   cctct----- ----aattcc aggawcatca acwaccagca csggrccatg caaracctgc 
KC774357_F   cctct----- ----acttcc aggaacatca actaccagca cgggaccatg caagacctgc 
EU306725_F   cctct----- ----acttcc aggaacatca actaccagca cgggaccatg caagacctgc 
KC774351_F   cctct----- ----acttcc aggaacatca actaccagca cggggccatg caagacctgc 
KU679957_F   cctct----- ----acttcc aggatcaacg actaccagca cgggaccttg cagaacctgc 
KF873536_F   cctct----- ----acttcc aggatcaacg accaccagca cgggaccttg cagaacctgc 
KJ598686_F   cctct----- ----acttcc aggaacatca actaccagca cgggaccatg caagacctgc 
KX276846_F   cctct----- ----acttcc aggaacatca acsaccagca cgggaccatg caagacctgc 
JQ429078_F   cctct----- ----acttcc aggaacatca actaccagca cgggaccatg caagacctgc 
FJ386626_F   cctct----- ----acttcc aggaacatca actaccagca cgggaccatg caagacctgc 
KF873544_F   cctct----- ----acttcc aggatcaacg accaccagca cgggamcttg cagaacctgc 
KX276855_F   cctct----- ----acttcc aggaacatca acyaccagta cgggaccatg caaracctgc 
AY167091_F   cctct----- ----acttcc aggaacatca actaccagta cgggaccatg caagacctgc 
KX276837_F   cctct----- ----acttcc aggaacatca accaccagca cggggccatg caagacctgc 
HQ700543_F   cctct----- ----acttcc aggaacgtca actaccagca cgggaccatg caagacctgc 
KC774444_F   cctct----- ----aattcc aggatcttca actaccagca cgggaccatg cagaacctgc 
AJ627219_F   cctct----- ----aattcc aggatcatca accaccagca cgggaccctg cagaacctgc 
AB090269_F   cctct----- ----aattcc aggatctcca accaccagcg tgggaccatg cagaacctgc 
JN664921_F   cctct----- ----aattcc aggatcgtcg accaccagca cgggaccatg cagaacctgc 
KC875342_F   cctct----- ----aattcc aggatcttcg accaccagca cgggaccatg cagaacctgc 
AB219533_F   cctct----- ----aattcc aggatcatca accaccagta cgggaccctg ccgaacctgc 
KF849727_F   cctct----- ----aattcc aggatcatca accaccagta cgggaccctg ccgaacctgc 
AB036905_F   cctct----- ----acttcc aggatccaca accaccagca cgggaccatg caaaacctgc 
AB116654_F   cctct----- ----acttcc aggatccacg accaccagca cgggaccatg caaaacctgc 
AB365453_F   cctct----- ----aattcc aggatccaca accaccagca cgggacaatg caaaacctgc 
KJ638660_F   cctct----- ----acttcc aggatctacg accaccagca cgggaccatg caaaacctgc 
KP995113_F   cctct----- ----acttcc aggatccacg accaccagca cgggaccctg caaaacctgc 
KJ586805_F   cctct----- ----acttcc aggatccacg accaccagca cgggaccatg caaaacctgc 
JN792921_F   cctct----- ----amttcc aggatccacg accaccagca cgggaccmtg caaaacctgc 
KJ676694_F   cccct----- ----acttcc aggatccacg accaccagca cgggaccatg caaaacctgc 
AB056513_F   cctct----- ----gattcc aggatcctcg accaccagta cgggaccctg caaaacctgc 
FJ023674_F   cctct----- ----aattcc aggatcctcg accaccagta cgggaccctg cagaacctgc 
FR714503_F   cctct----- ----aattcc aggatcctcg accaccagta cgggaccatg caaaacctgc 
AB059659_F   cctct----- ----acttcc aggatctaca accaccagca cgggaccctg caaaacctgc 

             ....|....| ....|....| ....|....| ....|....| ....|....| ....|....| 
                545        555        565        575        585        595               
NC_028129.   acgccaattg ttccaggcat ctcttcgtat ccctcatgtt gctgtaccaa acctacggac 
FN545832_F   acgactcctg ctcaaggcaa ctctatgttt ccctcatgtt gttgtataaa acctacggac 
AF297624_F   acgactcctg ctcaaggcaa ctctatgttt ccctcatgtt gctgtacaaa acctacggat 
KU605533_F   acgactcctg ctcaaggcaa ctctatgttt ccctcatgtt gctgtacaaa acctacggac 
EU054331_F   acgactcctg cacaaggcaa ctctatgttt ccctcatgtt gctgtacaaa acctacggac 
KP168435_F   acgactcctg ctcaaggcaa ctctatgttt ccctcatgtt gctgtacaaa acctacggay 
EU859930_F   acgactcctg ctcaaggcaa ctctatgttt ccctcatgtt gctgtacaaa acctacggat 
AB205122_F   acgactcccg ctcaaggaac ctctatgttt ccctcatgtt gctgtacaaa acctacggac 
AB287314_F   acgactcctg ctcaaggaac ctctatgttt ccctcatgtt gctgtacaaa acctacggac 
AB300371_F   acaactcctg ctcaaggaac ctctatgttt ccctcatgtt gctgtacaaa acctacggac 
KU964274_F   acaactcctg ctcaaggaac ctctatgttt ccctcatgtt gctgtacaaa acctacggac 
JQ027312_F   acaactcctg ctcaaggaac ctctatgttt ccctcatgtt gctgtacaaa acctacggac 
AB642093_F   acaactcctg ctcaaggaac ctctatgttt ccctcatgct gytgtacaaa acctacggac 
AF461360_F   acgactcctg ctcaaggaac ctctatgttt ccctcatgtt gctgtacaaa acctacggac 
KX276797_F   acgactcctg ctcaaggcac ctctatgttt ccctcatgtt gctgtacaaa acctacggac 
KX276858_F   acgactcctg ctcaaggaac ctctatgttt ccctcatgtt gctgtacaaa acctacggac 
JQ429081_F   acgactcctg ctcaaggaac ctctatgttt ccctcatgtt gctgtacaaa acctacggac 
AB241111_F   acgactcctg ctcaaggcac ctctatgttt ccctcttgtt gctgtacaaa accttcggac 
HQ700502_F   acgattcctg ctcaaggaac ctctatgttt ccctcatgtt gctgtacaaa accttcggac 
KC774336_F   acgattcctg ctcaaggaac ctctatgttt ccctcttgtt gctgtacaaa accttcggac 
KJ803774_F   acgactactg ctcaaggaac ctctatgttt ccctcatgtt gctgtacaaa acctatggac 
GQ475342_F   acgattcctg ctcaaggaac ctctatgttt ccctcttgtt gctgtacaaa accttcggac 
JQ040167_F   acgaykcctg ctcaaggaac ctctatgttt ccctcwtgtt gctgtacaaa acctwcggac 
KC774357_F   acgattcctg ctcaaggaac ctctatgttt ccctcttgtt gctgtacaaa accttcggac 
EU306725_F   acgattcctg ctcaaggaac ctctatgttt ccctcttgtt gctgtacaaa accttcggac 
KC774351_F   acgattcctg ctcaaggaac ctctatgttt ccctcttgtt gctgtacaaa accttcggac 
KU679957_F   acgataactg ctcaaggaac ctctatgttt ccctcatgtt gttgtacaaa accttcggac 
KF873536_F   acgatcactg ctcaaggaac ctctatgttt ccctcatgtt gctgtacaaa accttcggac 
KJ598686_F   acgactcctg ctcaaagaac ctctatgttt ccctcttgtt gctgtacaaa accttcggac 
KX276846_F   acgattcctg ctcaaggaac ctctatrttt ccctcttgtt gctgtacaaa accttcgrac 
JQ429078_F   acgaatcctg ctcaaggaac ctctatgttt ccctcttgtt gctgtacaaa accttcggac 
FJ386626_F   acgattcctg ctcaaggaac ctctatgttt ccctcttgtt gctgtacaaa accttcggac 
KF873544_F   acgattactg ctcaaggaac ctctatgttt ccctcatgtt gctgtacaaa accttcggac 
KX276855_F   acgattcctg ctcaaggaac ctctttgttt ccctcatgtt gctgtacaaa accttcggac 
AY167091_F   acgattcctg ctcaaggaac ctctatgttt ccctcttgtt gctgtacaaa accttcggac 
KX276837_F   acgactcctg ctcaaggaac ctctatgttt ccctcttgtt gctgtacaaa accttcggac 
HQ700543_F   acgattcctg ctcaaggcac ctctatgttt ccctcatgtt gctgtacaaa accttcggac 
KC774444_F   acgactcctg ctcaaggaac ctctatgtat ccctcctgtt gctgtaccaa accttcggac 
AJ627219_F   acgactcctg ctcaaggaac ctctatgtat ccctcctgtt gctgtacaaa accttcggat 
AB090269_F   acgactactg ttcaaggaac ctctatgtat ccctcctgtt gctgtaccaa accttcggac 
JN664921_F   atgactactg ctcaaggaac ctctatgtat ccctcctgtt gctgtaccaa accttcggac 
KC875342_F   atgactactg ctcaaggaac ctctatgtat ccctcctgtt gctgtaccaa accttcggac 
AB219533_F   acgactcttg ctcaagggac ctctatgttt ccctcatgtt gctgtttaaa accttcggac 
KF849727_F   acgactcttg ctcaaggaac ctctatgttt ccctcatgtt gctgttcaaa accttcggac 
AB036905_F   acaactcttg ctcaaggaac ctctatgttt ccctcctgtt gctgttccaa accctcggac 
AB116654_F   acaactcttg ctcaaggaac ctctatgttt ccctcttgct gctgttcaaa accctcggac 
AB365453_F   acaactcttg ctcaaggaac ctctatgttt ccctcctgtt gctgttcaaa accctcggac 
KJ638660_F   acaactcttg ctcaaggaac ctctatgttt ccctcctgtt gctgttcaaa accttcggac 
KP995113_F   acaactcttg cacaaggaac ctctatgttt ccctcctgtt gctgtaccaa accttcggac 
KJ586805_F   acaactcttg ctcaaggaac ctctatgttt ccctcttgct gctgttccaa accctcggac 
JN792921_F   acaactcttg cwcaaggaac ctctatgttt ccctcytgyt gctgttccaa accttcggac 
KJ676694_F   acgactcttg ctcaaggaac ctctatgttt ccctcatgtt gctgtaccaa accctcggac 
AB056513_F   acgactcctg ctcaaggcaa ctctatgtat ccctcatgtt gctgtacaaa accttcggac 
FJ023674_F   acgactcctg ctcaaggcaa ctctatgtat ccctcatgtt gctgtacaaa accttcggac 
FR714503_F   acgactcctg ctcaaggcaa ctctatgtat ccctcatgtt gctgtacaaa accttcggac 
AB059659_F   accactcttg ctcaaggaac ctctatgttt ccctcctgct gctgtaccaa accttcggac 

             ....|....| ....|....| ....|....| ....|....| ....|....| ....|....| 
                605        615        625        635        645        655               
NC_028129.   ggaaactgca cttgtattcc catcccctca tcatgggctt tcgcaaagtt cctatgggac 
FN545832_F   ggaaattgca cctgtattcc catcccatca tcctgggctt tcgcaaaata cctatgggag 
AF297624_F   ggaaattgca cctgtattcc catcccatcg tcctgggctt tcgcaaaata cctatgggag 
KU605533_F   ggaaattgca cctgtattcc catcccatca tcttgggctt tcgcaaaata cctatgggag 
EU054331_F   ggaaattgca cttgtattcc catcccatca tcctgggctt tcgcaaaata cctatgggag 
KP168435_F   ggaaattgca cttgtattcc catcccatca tcttgggctt tcgcaaaata cctatgggag 
EU859930_F   ggaaattgca cctgtattcc catcccatcg tcctgggctt tcgcaaaata cctatgggag 
AB205122_F   ggaaactgca cctgtattcc catcccatca tcttgggctt tcgcaaaata cctatgggag 
AB287314_F   ggaaattgca cctgtattcc catcccatca tcttgggctt tcgcaaaata cctatgggag 
AB300371_F   ggaaactgca cctgtattcc catcccgtca tcttgggctt tcgcaaaata cctatgggag 
KU964274_F   ggaaactgca cctgtattcc catcccatca tcttgggctt tcgcaaaatt cctatgggag 
JQ027312_F   ggaaactgca cctgtattcc catcccatca tcttgggctt tcgcaaaata cctatgggag 
AB642093_F   ggaaactgca cctgtattcc catcccatcr tcttgggctt tcgcaaaata cctatgggag 
AF461360_F   ggaaactgca cctgtattcc catcccatca tcttgggctt tcgcaaaata cctatgggag 
KX276797_F   ggaaactgca cytgtattcc catcccatca tcttgggctt tcgcaaaata cctatgggag 
KX276858_F   ggaaactgca cctgtattcc catcccatca tcttgggctt tcgcaaaata cctatgggag 
JQ429081_F   ggaaactgca cctgtattcc catcccatca tcttgggctt tcgcaaaata cctatgggag 
AB241111_F   ggaaactgca cctgtattcc catcccatca tcctgggctt tcgcaaaatt cctatgggag 
HQ700502_F   ggaaactgca cttgtattcc catcccatca tcctgggctt tcgtaagatt cctatgggag 
KC774336_F   ggaaactgca cttgtattcc catcccatca tcctgggctt tcgcaagatt cctatgggag 
KJ803774_F   ggaaactgca cctgtattcc catcccatca tcttgggctt tcgcaaaata cctatgggag 
GQ475342_F   ggaaattgca cttgtattcc catcccatca tcctgggctt tcgcaagatt cctatgggag 
JQ040167_F   ggaaactgca cytgtattcc catcccatca tcctgggctt tcgcaagatt cctatgggag 
KC774357_F   ggaaactgca cttgtattcc catcccatca tcctgggctt tcgcaagatt cctatgggag 
EU306725_F   ggaaactgca cttgtattcc catcccatca tcctgggctt tcgcaagatt cctatgggag 
KC774351_F   ggaaactgca cttgtattcc catcccatca tcctgggctt tcgcaagatt cctatgggag 
KU679957_F   ggaaactgca cctgtattcc catcccgtca tcatgggctt tcgcaaaatt cctatgggag 
KF873536_F   rgmaattgca cctgtattcc catcccatcr tcttgggctt tcgcaaaatt cctatgggag 
KJ598686_F   ggaaactgca cttgtattcc catcccatca tcctgggctt tcgcaagatt cctatgggag 
KX276846_F   ggaaattgca cttgtattcc catcccatca tcttgggctt tcgcaagatt cctatgggag 
JQ429078_F   ggaaattgca cttgtattcc catcccatca tcttgggctt tcgcaagatt cctatgggag 
FJ386626_F   ggaaactgca cttgtattcc catcccatca tcctgggctt tcgcaaaatt cctatgggag 
KF873544_F   ggaaattgca cctgtattcc catcccatca tcttgggctt tcgcaaaatt cctatgggag 
KX276855_F   ggaaaytgca cttgtattcc catcccatcr tcctgggctt tcgcaagatt cctatgggag 
AY167091_F   ggaaattgca cttgtattcc catcccatca tcttgggctt tcgcaagatt cctatgggag 
KX276837_F   ggaaactgca cttgtattcc catcccatca tcctgggctt tcgcaagatt cctatgggag 
HQ700543_F   ggaaactgca cttgtattcc catcccatca tcctgggctt tcgcaagatt cctatgggag 
KC774444_F   ggaaattgca cctgtattcc catcccatca tcctgggctt tcggaaaatt cctatgggag 
AJ627219_F   ggaaactgca cctgtattcc catcccatcg tcctgggctt tcggaaaatt cctatgggag 
AB090269_F   ggaaattgca cctgtattcc catcccatca tcctgggctt tcggaaaatt cctatgggag 
JN664921_F   ggaaattgca cctgtattcc catcccatca tcctgggctt tcggaaaatt cctatgggag 
KC875342_F   ggaaattgca cctgtattcc catcccatca tcctgggctt tcggaaaatt cctatgggag 
AB219533_F   ggaaattgca cttgtattcc catcccatca tcatgggctt tcgcaaaatt cctatgggag 
KF849727_F   ggaaattgca cttgtattcc catcccatca tcatgggctt tcggaaaatt cctatgggag 
AB036905_F   ggaaactgca cctgtattcc catcccatca tcttgggctt taggaaaata cctatgggag 
AB116654_F   ggaaactgca cttgtattcc catcccatca tcctgggctt taggaaaata cctatgggag 
AB365453_F   ggaaactgca cctgtattcc catcccatca tcttgggctt tcggaaaata cctatgggag 
KJ638660_F   ggaaactgca catgtattcc catcccatcg tcttgggctt taggaaaata cctatgggag 
KP995113_F   ggaaactgca cttgtattcc catcccatca tcttgggctt taggaaaata cctatgggag 
KJ586805_F   ggaaactgca cttgtattcc catcccatca tcctgggctt taggaaaata cctatgggag 
JN792921_F   ggaaactgca cttgtattcc catcccatca tcctgggctt taggaaaata cctatgggag 
KJ676694_F   ggaaactgca cctgtattcc catcccatca tcttgggctt taggaaaata cctatgggag 
AB056513_F   ggaaattgca cctgtattcc catcccatca tcttgggctt tcgcaaaata cctatgggag 
FJ023674_F   ggaaattgca cctgtattcc catcccatca tcttgggctt tcgcaaaata cctatgggag 
FR714503_F   ggaaattgca cctgtattcc catcccatca tcttgggctt tcgcaaaata cctatgggag 
AB059659_F   ggaaattgca cctgtattcc catcccatca tcttgggctt tcggaaaata cctatgggag 

             ....|....| ....|....| ....|....| ....|....| ....|....| ....|....| 
                665        675        685        695        705        715               
NC_028129.   tgggccttag cccgtttctc ctggctcaat tcacttctgc catttgttca gtggttcgca 
FN545832_F   tgggcctcag tccgtttctc ctggctcagt ttactagtgc catttgttca gtggttcgta 
AF297624_F   tgggcctcag tccgtttctc ttggctcagt ttactagtgc catttgttca gtggttcgta 
KU605533_F   tgggcctcag tccgtttctc ttggctcagt ttactagtgc catttgttca gtggttcgta 
EU054331_F   tgggcctcag tccgtttctc ctggctcagt ttactagtgc catttgttcg gtggttcgta 
KP168435_F   tgggcctcag tccgtttctc ttggctcagt ttactagtgc catttgttca gtggttcgta 
EU859930_F   tgggcctcag tccgtttctc ttggctcagt ttactagtgc catttgttca gtggttcgta 
AB205122_F   tgggcctcag tccgtttctc ttggctcagt ttactagtgc cgtttgttca gtggttcgta 
AB287314_F   tgggcctcag tccgtttctc ttggctcagt ttactagtgc cctttgttca gtggttcgta 
AB300371_F   tgggcctcag tccgtttctc ttggctcagt ttactagtgc catttgttca gtggttcgta 
KU964274_F   tgggcctcag tccgtttctc ttggctcagt ttactagtgc catttgttca gtggttcgta 
JQ027312_F   tgggcctcag tccgtttctc ttggctcagt ttactagtgc catttgttca gtggttcgta 
AB642093_F   tgggcctcag tccgtttctc ttggctcagt ttactagtgc catttgttca gtggttcgta 
AF461360_F   tgggcctcag tccgtttctc ttggctcagt tcactagtgc catttgttca gtggttcgta 
KX276797_F   tgggcctcag tccgtttctc ttggctcagt ttactagtgc catttgttca gtggttcgta 
KX276858_F   tgggcctcag tccgtttctc ttggctcagt ttactagtgc catttgttca gtggttcgta 
JQ429081_F   tgggcctcag tccgtttctc ttggctcagt ttactagtgc catttgttca gtggttcgta 
AB241111_F   tgggcctcag tccgtttctc atggctcagt ttactagcgc catttgttca gtggttcgta 
HQ700502_F   tgggcctcag tccgtttctc ctggctcagt ttactagcgc catttgttca gtggttcgcc 
KC774336_F   tgggcctcag tccgtttctc ctggctcagt ttactagtgc catttgttca gtggttcgta 
KJ803774_F   tgggcctcag tccgtttctc ttggctcagt ttactagtgc catttgttca gtggttcgta 
GQ475342_F   tgggcctcag tccgtttctc ctggctcagt ttactagtgc catttgttca gtggttcgca 
JQ040167_F   tgggcctcag tccgtttctc atggctcagt ttactagtgc catttgttca gtggttcgta 
KC774357_F   tgggcctcag tccgtttctc ctggctcagt ttactagtgc catttgttca gtggttcgta 
EU306725_F   tgggcctcag tccgtttctc ctggctcagt ttactagtgc catttgttca gtggttcgta 
KC774351_F   tgggcctcag tccgtttctc ctggctcagt ttactagtgc catttgttca gtggttcgta 
KU679957_F   tgggcctcag tccgtttctc ctggctcagt ttactagtgc catttgttca gtggttcgca 
KF873536_F   tgggcctcag tccgtttctc ctggctcagt ttactagcgc catttgttca gtggttcgca 
KJ598686_F   tgggcctcag tccgtttctc ctggctcagt ttactagtgc catttgttca gtggttcgta 
KX276846_F   tgggcctcag tccgtttctc ctggctcagt ttwctagtgc catttgytca gtggttcgta 
JQ429078_F   tgggcctcag tccgtttctc ctggctcagt ttactagtgc catttgttca gtggttcgta 
FJ386626_F   tgggcctcag tccgtttctc ctggctcagt ttactagtgc catttgttca gtggttcgta 
KF873544_F   tgggcctcag tccgtttctc ctggctcagt ttactagtgc catttgttca gtggttcgta 
KX276855_F   tgggcctcag tccgtttctc ctggctcagt ttactagtgc catttgttca gtggttcgta 
AY167091_F   tgggcctcag tccgtttctc ctggctcagt ttactagtgc catttgttca gtggttcgta 
KX276837_F   tgggcctcag tccgtttctc ctggctcagt ttactagtgc catttgttca gtggttcgta 
HQ700543_F   tgggcctcag tccgtttctc ttggctcagt ttactagtgc catttgttca gtggttcgta 
KC774444_F   tgggcctcag cccgtttctc ttggctcagt ttactagtgc catttgttca gtggttcgta 
AJ627219_F   tgggcctcag cccgtttctc ttggctcagt ttactagtgc catttgttca gtggttcgta 
AB090269_F   tgggcctcag cccgtttctc ctggctcagt ttactagtgc catttgttca gtggttcgta 
JN664921_F   tgggcctcag cccgtttctc ctggctcagt ttactagtgc catttgttca gtggttcgta 
KC875342_F   tgggcctcag cccgtttctc ctggctcagt ttactagtgc catttgttca gtggttcgta 
AB219533_F   tgggcctcag cccgtttctc ttggctcagt ttactagtgc catttgttca gtggttcgcc 
KF849727_F   tgggcctcag cccgtttctc ctggctcagt ttactagtgc catttgttca gtggttcgcc 
AB036905_F   tgggcctcag cccgtttctc ctggctcagt ttactagtgc aatttgttca gtggtgcgta 
AB116654_F   tgggcctcag cccgtttctc ctggctcagt ttactagtgc aatttgttca gtggtgcgta 
AB365453_F   tgggcctcag cccgtttctc ctggctcagt ttactagtgc aatttgttca gtggtgcgta 
KJ638660_F   tgggcctcag cccgtttctc ctggctcaat ttactagtgc aatttgttca gtggtgcgta 
KP995113_F   tgggcctcag cccgtttctc ctggctcagt ttactagtgc aatttgttca gtggtgcgtc 
KJ586805_F   tgggcctcag cccgtttctc ctggctcagt ttactagtgc aatttgttca gtggtgcgta 
JN792921_F   tgggcctcag cccgtttctc ctggctcagt ttactagtgc aatttgttca gtggtgcgtm 
KJ676694_F   tgggcctcag cccgtttctc ctggctcagt ttactagtgc aatttgttca gtggtgcgta 
AB056513_F   tgggcctcag tccgtttctc ttggctcagt ttactagtgc catttgttca gtggttcgta 
FJ023674_F   tgggcctcag cccgtttctc ctggctcagt ttactagcgc catttgttca gtggttcgta 
FR714503_F   tgggcctcag cccgtttctc ctggctcagt ttactagtgc catttgttca gtggttcgta 
AB059659_F   tgggcctcag cccgtttctc ttggctcagt ttactagtgc aatttgttca gtggtgcgta 

             ....|....| ....|....| ....|....| ....|....| ....|....| ....|....| 
                725        735        745        755        765        775               
NC_028129.   gggctttccc ccactgtatg gcttttagtt atatggatga tgtggttctg ggggccaagt 
FN545832_F   gggctttccc ccactgtttg gctttcagtt atatggatga tgtggtattg ggggccaagt 
AF297624_F   gggctttccc ccactgtttg gctttcagct atatggatga tgtggtattg ggggccaagt 
KU605533_F   gggctttccc ccactgtttg gctttcagtt atatggatga tgtggtattg ggggccaagt 
EU054331_F   gggctttccc ccactgtttg gctttcagct atatggatga tgtggtattg ggggccaagt 
KP168435_F   gggctttccc ccactgtttg gctttcagyt atatggatga tgtggtattg ggggccaagt 
EU859930_F   gggctttccc ccactgtttg gctttcagct atatggatga tgtggtattg ggggccaagt 
AB205122_F   gggctttccc ccactgtctg gctttcagtt atatggatga tgtggtattg ggggccaagt 
AB287314_F   gggctttccc ccactgtctg gctttcagtt atatggatga tgtggtattg ggggccaagt 
AB300371_F   gggctttccc ccactgtctg gctttcagtt atatggacga tgtggttttg ggggccaagt 
KU964274_F   gggctttccc ccactgtctg gctttcagtt atatggatga tgtggttttg ggggccaaga 
JQ027312_F   gggctttccc ccactgtctg gctttyagtt atatggatga tgtggttttg ggggccaagt 
AB642093_F   gggctttccc ccactgtttg gctttcagtt atatggayga trtkgttttg ggggccaagw 
AF461360_F   gggctttccc ccactgtctg gctttcagtt atatggatga tgtggtattg ggggccaagt 
KX276797_F   ggrctttccc ccactgtctg gctttcagtt atatggatga trtggtattg ggggccaart 
KX276858_F   gggctttccc ccactgtctg gctttcagtt atatggatga tgtggttktg ggggccaagt 
JQ429081_F   gggctttccc ccactgtctg gctttcagtt atatggatga tgtggttttg ggggccaagt 
AB241111_F   gggctttccc ccactgtttg gctttcagtt atgtggatga tgtggtattg ggggccaagt 
HQ700502_F   gggctttccc ccactgtttg gctttcagtt atatggatga tgtggtattg ggggccaagt 
KC774336_F   gggctttccc ccactgtttg gctttcagtt atatggatga tgtggtattg ggggccaagt 
KJ803774_F   gggctttccc ccactgtctg gctttcagtt atatggatga tgtggttctg ggggccaaaa 
GQ475342_F   gggctttccc ccactgtttg gctttcagtt atatggatga tgtggtattg ggggccaagt 
JQ040167_F   gggctttccc ccactgtttg gctttcagtt atatggatga tgtggtattg ggggccaagt 
KC774357_F   gggctttccc ccactgtttg gctttcagtt atatggatga tgtggtattg ggggccaagt 
EU306725_F   gggctttccc ccactgtttg gctttcagtt atatggatga tgtggtattg ggggccaagt 
KC774351_F   gggctttccc ccactgtttg gctttcagtt atatggatga tgtggtattg ggggccaagt 
KU679957_F   gggctttccc ccactgtttg gctttcagtt atatggatga tctggtattg ggggccaagt 
KF873536_F   gggctttccc ccactgtttg gctttcagtt atatggatga tctggtattg ggggccaagt 
KJ598686_F   gggctttccc ccactgtttg gctttcagtt atatggatga tgtggtattg ggggccaagt 
KX276846_F   gggctttccc ccactgtttg gctttcagtt atatggacga tattgtattg ggggccagak 
JQ429078_F   gggctttccc ccactgtttg gctttcagtt atatggatga tgaggtattg ggggccaagt 
FJ386626_F   gggctttccc ccactgtttg gctttcagtt atatggatga tgtggtactg ggggccaagt 
KF873544_F   gggctttccc ccactgtttg gctttcagtt atatggatga tctggtattg ggggccaagt 
KX276855_F   gggctttccc ccactgtktg gcttttagtt atatggatga tgtggtattg ggggcmaart 
AY167091_F   gggctttccc ccactgtttg gctttcagtt atatggatga tgtggtattg ggggcgaagt 
KX276837_F   gggctttccc ccactgtttg gctttcagtt atatggatga tgtggtattg ggggccaagt 
HQ700543_F   gggctttccc ccactgtttg gctttcagtt atatggatga tgtggtattg ggggccaagt 
KC774444_F   gggctttccc ccactgtttg gctttcagtt atatggatga tgtggtattg ggggccaagt 
AJ627219_F   gggctttccc ccactgtttg gctttyagtt atatggatga tgtggtattg ggggccaaga 
AB090269_F   gggctttccc ccactgtttg gctttcagtt atatggatga tgtggtattg ggggccaagt 
JN664921_F   gggctttccc ccactgtttg gctttcagtt atatggatga tgtggtattg ggggccaagt 
KC875342_F   gggctttccc ccactgtttg gctttcagtt atatggatga tgtggtattg ggggccaagt 
AB219533_F   gggctttccc ccactgtctg gctttcagtt atatggatga tgtggtattg ggggccaaat 
KF849727_F   gggctttccc ccactgtctg gctttcagtt atatggatga tgtggtattg ggggccaagt 
AB036905_F   gggctttccc ccactgtctg gcttttagtt atatggatga tctggtattg ggggccaaat 
AB116654_F   gggctttccc ccactgtctg gcttttagtt atatggatga tctggtattg ggggccaaat 
AB365453_F   gggctttccc ccactgtctg gcttttagtt atatggatga tctggtattg ggggccaaat 
KJ638660_F   gggctttccc ccactgtctg gcttttagtt atatggatga tctggtattg ggggccaaaw 
KP995113_F   gggctttccc ccactgtttg gcttttagtt atatggatga tctggtattg ggggccaaat 
KJ586805_F   gggctttccc ccactgtctg gcttttagtt atatggatga tctggtattg ggggccaaat 
JN792921_F   gggctttccc ccactgtytg gcttttagtt atatggatga tctggtattg ggggccaaat 
KJ676694_F   gggctttccc ccactgtctg gcttttagtt atatggatga tctggtattg ggggccaaat 
AB056513_F   gggctttccc ccactgtctg gctttcagct atatggatga tgtggtattg ggggccaaat 
FJ023674_F   gggctttccc ccactgtctg gctttcagtt atatggatga tgtggtattg ggggccaaat 
FR714503_F   gggctttccc ccactgtctg gctttcagtt atatggatga tgtggtattg ggggccaagt 
AB059659_F   gggctttccc ccactgtctg gcttttagtt atatggatga tttggtattg ggggccaaat 

             ....|....| ....|....| ....|....| ....|....| ....|....| ....|....| 
                785        795        805        815        825        835               
NC_028129.   ctgttcagca tcttgagtcc cttcttgcct ctgttaccac ttttcttttg gctttgggca 
FN545832_F   ctgtacaaca tcttgagtcc ctttttaccg ctgttaccaa ttttcttttg tctttgggca 
AF297624_F   ctgtacagca tcgtgagtcc ctttataccg ctgttaccaa ttttcttttg tctctgggta 
KU605533_F   ctgtacaaca tcttgagtcc ctttataccg ctgttaccaa ttttcttttg tctttgggta 
EU054331_F   ctgtacaaca tcttgagtcc ctttataccg ctgttaccaa ttttcttttg tctttgggta 
KP168435_F   ctgtacaaca tcttgagtcc ctttataccg ctgttaccaa ttttcttttg tctttgggta 
EU859930_F   ctgtacagca tcgtgagtcc ctttataccg ctgttaccaa ttttcttttg tctctgggta 
AB205122_F   ctgtacaaca tcttgagtcc ctttataccg ctgttaccaa ttttcttttg tctcctggta 
AB287314_F   ctgtacaaca tcttgagtcc ctttatgccg ctgttaccaa ttttcttttg tctttgggta 
AB300371_F   ctgtacaaca ccttgagtcc ctttatgccg ctgttaccaa ttttcttttg tctttgggta 
KU964274_F   ctgtacaaca tcttgagtcc ctttatgccg ctgttaccaa ttttcttttg tctttgggta 
JQ027312_F   ctgtacamca ccttgagtcc ctttatgccg ctgttaccaa ttttcttttg tctttgggta 
AB642093_F   ctgstcaaca tcttgagtcc ctttatgccg ctgttaccaa ttttcttwtg tctttgggta 
AF461360_F   ctgtacaaca tcttgagtcc ctttatgccg ctgttaccaa ttttcttttg tctttgggta 
KX276797_F   ctgtacaaca tcttgagtcc rtttatgccg ctgttaycaa ttttcttwtg tctttgggta 
KX276858_F   ctgtrcavca tcttgagkcc stwtatgycg ctgtttccma ttttcttttg tctttgggta 
JQ429081_F   ctgtacaaca tcttgagtcc ctttatgccg ctgttaccaa ttttcttttg ggtttgggca 
AB241111_F   ctgtacaaca tcttgagtcc ctttataccg ctgttaccaa ttttcttttg tctttgggta 
HQ700502_F   ctgtacaaca tcttgagtcc ctttataccg ctattaccaa ttttcttttg tctttgggta 
KC774336_F   ctgtacaaca tcttgagtcc ctttttacct ctattaccaa ttttcttttg tctttgggta 
KJ803774_F   ctgtacaaca tcttgagtcc ctttttaccg ctattaccaa ttttcttttg tctttgggta 
GQ475342_F   ctgtacaaca tcttgagtcc ctttttacct ctattaccaa ttttcttttg tctttgggta 
JQ040167_F   ctgtacaaca tcttgagtcc ctttttacct ctattaccaa ttttcttgtg tctttgggta 
KC774357_F   ctgtacaaca tcttgagtcc ctttttacct ctattaccaa ttttcttttg tctttgggta 
EU306725_F   ctgtacaaca tcttgagtcc ctttttacct ctattaccaa ttttcttttg tctttgggta 
KC774351_F   ctgtacaaca tcttgagtcc ctttttaccg ctgttaccaa ttttcttttg tctttgggta 
KU679957_F   ctgtacaaca tcttgagtcc ctttttaccg ctgttaccaa ttttcttttg tctttgggta 
KF873536_F   ctgtacaaca tcttgagtcc ctttttcccg ctrttaccaa ttttcttttg tctttgggta 
KJ598686_F   ctgtacaaca tcttgagtcc ctttttacca ctgttaccaa ttttcttttg tctttgggta 
KX276846_F   ctgtacaaca tctcgaagcc ctttttaccr ctgttaccaa ttttcttttg tctttgggta 
JQ429078_F   ctgtacaaca tcttgaatcc ctttttaccg ctattaccaa ttttcttttg tctttgggta 
FJ386626_F   ctgtacaaca tcttgaggcc ctttttaccg ctattaccaa ttttcttttg tctttgggta 
KF873544_F   ctgtacaaca tcttgagtcc ctttttaccg ctgttaccaa ttttcttttg tctttgggta 
KX276855_F   ctgtacaaca tcttgagtcc mtttttacct ctgttwccaa ttttcttttg tctttgggta 
AY167091_F   ctgtacaaca tcttgagtcc ctttttaccg ctgttaccaa ttttcttttg tctttgggta 
KX276837_F   ctgtdcaaca tcttgagkcc ctttttacct ctattaccaa ttttcttttg tctttgggta 
HQ700543_F   ctgtacaaca tcttgagtcc ctttataccg ctattaccaa ttttcttttg tctttgggta 
KC774444_F   ctgtacagca tcttgagtcc ctttttaccg ctgttaccaa ttttcttttg tctttgggta 
AJ627219_F   ctgtacagca tcttgagtcc ctttttaccg ctgttaccaa ttttcttttg tctttgggta 
AB090269_F   ctgtacagca tcttgagtcc ctttttaccg ctgttaccaa ttttcttttg tctttgggta 
JN664921_F   ctgtacagca tcttgagtcc ctttttaccg ctgttaccaa ttttcttttg tctttgggta 
KC875342_F   ctgtacagca tcttgagtcc ctttttaccg ctgttaccaa ttttcttttg tctttgggta 
AB219533_F   ctgtacaaca tcttgaagcc ctttatacct ctgttactaa tttccttttg tctttgggta 
KF849727_F   ctgtacaaca tcttgagtcc ctttatacct ctgttaccaa ttttcttttg tctttgggta 
AB036905_F   ctgtgcagca tcttgagtcc ctttataccg ctgttaccaa ttttttgtta tctgtgggta 
AB116654_F   ctgtgcagca tcttgagtcc ctttacactg ctgttactaa ttttctgtta tctgtgggta 
AB365453_F   ctgtgcaaca tcttgagtcc ctttataccg ctgttaccaa ttttctgtta tctgtgggta 
KJ638660_F   ctgtgcmgca tcttgagtcc ctttataccg ctgttaccaa ttttctgtta tctttgggta 
KP995113_F   ctgtgcagca tcttgagtcc atttataccg ctgtttctaa ttttctgtta tctgtgggta 
KJ586805_F   ctgtgcagca tcttgagtcc ctttataccg ctgttaccaa ttttctgtta tctgtgggta 
JN792921_F   ctgtgcagca tcttgagtcc ctttataccg ctgttaccaa ttttctgtta tctgtgggta 
KJ676694_F   ctgtgcagca tcttgagtcc ctttataccg ctgttaccaa ttttctgtta tctgtgggta 
AB056513_F   ctgtacaaca tcttgagtcc ctttataccg ctgttaccaa ttttcttttg tctttgggta 
FJ023674_F   ctgtacamca ccttgagtcc atttataccg ctgttaccaa ttttcttttg tctttgggta 
FR714503_F   ctgtacaaca tcttgaggcc atttataccg ctgttaccaa ttttcttttg tctttgggta 
AB059659_F   ctgtgcagca tcttgagtcc ctttataccg ctgttaccaa ttttttgtta tctgtgggca 

             ....|....| ....|....| ....|....| ....|....| ....|....| ....|....| 
                845        855        865        875        885        895               
NC_028129.   tacatttgaa ccctgaaaag accaaaagat ggggaagagc cttaaatttt atgggatatg 
FN545832_F   tacatttaaa ccctaacaaa accaaaagat ggggttattc cctaaacttc atgggataca 
AF297624_F   tacatttaaa ccctaacaaa acaaaaagat ggggttactc cctaaacttc atgggctata 
KU605533_F   tacatttaaa ccctaacaaa acaaaaagat ggggttattc cctaaacttc atgggatatg 
EU054331_F   tacatttaaa ccctaacaaa acaaaaagat ggggttattc cctaaacttc atgggctaca 
KP168435_F   tacatctaaa ccctaacaaa acmaaaagat ggggttattc cctaaacttc atgggatatg 
EU859930_F   tacatttaaa ccctaacaaa acaaaaagat ggggttattc cctaaacttc atgggttaca 
AB205122_F   tacatttaaa ccctcacaaa acaaaaagat ggggatattc tcttaatttc atgggatatg 
AB287314_F   tacatttaaa ccctcataaa acaaaacgtt ggggttactc ccttaacttc atgggatatg 
AB300371_F   tacatttgaa ccctcacaaa acaaaaagat ggggatattc ccttaacttc atgggatatg 
KU964274_F   tacatttaaa ccctcacaaa acaaaaagat ggggatattc ccttaacttc atgggatatg 
JQ027312_F   tacatttaaa ccctcacaaa acaaaaagat ggggatattc ccttaacttc atgggatatg 
AB642093_F   tacatttaaa ccctcacaaa acaaaaagat ggggatattc ccttaatttc atgggatatg 
AF461360_F   tacatttaaa ccctcacaaa acaaaaagat ggggatattc ccttaacttc atgggatatg 
KX276797_F   tacatttaaa ccctcacaaa acaaaaagat ggggatattc cctyaacttc atgggatatg 
KX276858_F   tacatttaaa ccctcataaa acaaaaagat ggggctactc ccttaacttc atggggtatg 
JQ429081_F   tacatttaaa ccctcagaaa acaaaaagat ggggctactc ccttaacttc atgggatatg 
AB241111_F   tacatttgaa ccctcacaaa accaagcgtt ggggctactc ccttaatttc atgggatatg 
HQ700502_F   tacatttgaa ccctaataaa accaagcgat ggggatattc ccttaatttc atgggatatg 
KC774336_F   tacatttaaa ccctaataaa accaaacgtt ggggctactc ccttaacttc atgggatatg 
KJ803774_F   tacatttaaa ccctaataaa accaaacgtt ggggctactc ccttaacttc atgggatatg 
GQ475342_F   tacatttgaa tcctaataaa accaaacgtt ggggctactc ccttaacttc atgggatatg 
JQ040167_F   tacatttgaa ccctaataaa accaaacgtt ggggctactc ccttaatttc atgggatatg 
KC774357_F   tacatttgaa ccctaataaa accaagcgtt ggggctattc ccttaacttc atgggatatg 
EU306725_F   tacatttaaa ccctaataaa accaaacgct ggggttactc ccttaacttc atgggatatg 
KC774351_F   tacatttaaa ccctaataaa acaaagcgtt ggggctactc ccttaacttc atgggatatg 
KU679957_F   tacatctaaa tcctcacaaa acaaaaagat ggggttattc cctcaatttt atgggatatg 
KF873536_F   tacayttgaa tcccaacaaa acaaaaagat ggggttattc ccttaacttc atgggatatg 
KJ598686_F   tacatttaaa ccctaataaa accaaacgtt ggggctactc ccttaatttc atgggatatg 
KX276846_F   tacatwtaaa cccagctaaa actaaacgtt ggggctactc ccttaacttc atgggatatg 
JQ429078_F   tacatttaaa ccctaataaa accaaacgtt ggggctactc ccttaacttc atgggatatg 
FJ386626_F   tacatctgaa tcctaataaa accaaacgtt ggggctactc cctcaacttc atgggatatg 
KF873544_F   tacatttaaa ccctcacaaa acaaaaagat ggggttattc cctcaacttc atgggatatg 
KX276855_F   tacatttgaa ccctcataaa accaagcgat ggggctattc ccttaacttc atggggtatg 
AY167091_F   tacatttgaa ccctaataaa accaaacgtt ggggctactc ccttaacttt atgggatatg 
KX276837_F   tacatttaaa ccctmataaa accaaacgtt ggggctactc ccttaacttc atgggatatg 
HQ700543_F   tacatttaaa tcctaataaa accaagcgat ggggttactc ccttaacttc atgggatatg 
KC774444_F   tacatttaaa ccctaacaaa acaaaaagat ggggctactc tttacatttc atgggctatg 
AJ627219_F   tacatttaaa ccctaacaaa acaaagaaat ggggttattc tctaaatttc atgggctatg 
AB090269_F   tacatttgaa ccctaacaaa actaaaagat ggggttactc tttaaatttc atgggctatg 
JN664921_F   tacatttaaa ccctaacaag acaaaaagat ggggttattc tctacacttc atggggtatg 
KC875342_F   tacatttaaa ccctaataag acgaaaagat ggggttattc tctacacttc atgggttatg 
AB219533_F   tacatttaaa tcccaacaaa acaaaaagat ggggatattc cctacatttc atgggttatg 
KF849727_F   tacatttaaa tcccaacaaa acaaaaagat ggggatattc cctaaatttc atgggttatg 
AB036905_F   tccatttaaa tacttctaaa acaaaaagat ggggttacaa cctacatttc atgggttatg 
AB116654_F   tccagttaaa tacctctaaa acaaaaagat ggggttatac cttgaatttc atgggttatg 
AB365453_F   tccatttgaa tacctctaaa acaaaaagat ggggttacaa tttacatttc atgggttatg 
KJ638660_F   tccatttaaa tacttctaaa acaaaaaggt ggggttacam cctaaacttt atgggatatg 
KP995113_F   tccatttaaa tacctctaaa acaaaaagat ggggttactc cctacatttt atgggctatg 
KJ586805_F   tccatttaaa tacctcgaaa acaaaaagat ggggttatac cctaaatttc atgggttatg 
JN792921_F   tccatttaaa tacctctaaa acaaaaagat ggggttaywc cctamattty atgggttatg 
KJ676694_F   tccatttaaa tacctctaaa acaaaaagat ggggttacaa tctacatttt atgggttatg 
AB056513_F   tacatctaaa ccctaacaaa acaaaaagat ggggttattc cttaaatttt atgggatatg 
FJ023674_F   tacatttaaa ccctaacaaa actaagcgat ggggttattc cttgaatttc atgggatacg 
FR714503_F   tacatttaaa ttctaacaaa actaagcgat ggggttattc cctaaacttc atgggatatg 
AB059659_F   tccatttgaa cacagctaaa acaaaaaggt ggggttattc cttacacttt atgggttata 

             ....|....| ....|....| ....|....| ....|....| ....|....| ....|....| 
                905        915        925        935        945        955               
NC_028129.   tcattggagg gtatggttct cttccccaac aacatattag agataagatt gctttgtgct 
FN545832_F   taattggaag ttggggatca ctgccacagg atcatattgt acaaaaaatc aracattgtt 
AF297624_F   taattggaag ttggggaaca ttgccacagg atcatattgt acaaaagatc aaacactgtt 
KU605533_F   taattggaag ttgggggaca ttgccacagg atcatattat acaaaaaatc aaacactgtt 
EU054331_F   taattggatg ttggggatca ttgccacaag atcatattgt tcaaaaactc aaagattgtt 
KP168435_F   taattggaag ttggggtacc ttgccacagg atcatattgt acaaaaaatc aaacactgtt 
EU859930_F   taattggaag ttggggaact ttgccacagg atcatattgt acaaaagatc aaacactgtt 
AB205122_F   taattggggg ttggggttcc ttgccacagg aacatattgt acaaaaaatc aaattgtgtt 
AB287314_F   taattggaag ttggggcaca ttacctcaag aacacatagt gtcaaaaatc aaacaatgtt 
AB300371_F   tcattgggag ttggggcaca ttgccacagg aacatattgt acaaaaaatc aaaatatgtt 
KU964274_F   taattgggag ttggggcaca ttgccacagg aacatattgt acaaaaaatc cgaatgtgtt 
JQ027312_F   taattgggag ttggggcaca ttgccacagg agcatattgt acaaaaactc aaaatgtgtt 
AB642093_F   tmattgggag ttggggcact ttgccacaag accatattgt acaaaaamtc aaactmtgtt 
AF461360_F   taattggggg ttggggaaca ttgccacagg aacatattgt acacaaaatc aaaatgtgtt 
KX276797_F   taattgggag ttggggtaca ctgccacarg amcatattgt acaaaaaatc aaaatgtgtt 
KX276858_F   taattggaag ttggggcacc ttaccccagg aacatattgt gttgaaaatc aaacaatgtt 
JQ429081_F   taattggaag ttggggcacc ttaccccaag aacatattgt gttgaaaatc aaacaatgtt 
AB241111_F   taattggaag ttggggtacc ttaccacagg atcatattgt actaaagatc aagcaatgtt 
HQ700502_F   taattggaag ttggggtacc ttaccacaag aacatattgt acgcaaaatt aaacaatgtt 
KC774336_F   taattgggag ttggggtact ttaccgcagg aacatattgt acaaaaactc aagcaatgtt 
KJ803774_F   taattggaag ttggggtacc ttgccgcagg aacatattgt acaaaaaatc aaacaatgtt 
GQ475342_F   taattggaag ttggggtact ttaccacagg aacatattgt acaaaaactc aagcaatgtt 
JQ040167_F   taattggatg ttggggtact ttaccgcaag aacatattgt actaaaaatc aagcaatgtt 
KC774357_F   taattggaag ttggggtaca ttaccacagg aacatattgt attaaaaatc aagcaatgtt 
EU306725_F   taattggaag ttggggtact ttaccgcagg agcatattgt actgaaaatc aagcaatgtt 
KC774351_F   taattggaag ttggggtacc ttaccacagg aacatattgt actaaaaatc aaacaatgtt 
KU679957_F   tgattggtag ctgggggagt ttaccacaag atcatattat ccaaaaaaty aaacagtgtt 
KF873536_F   trattggaag ctggggaagc ttaccacaag atcatattgt gcaaaaaatc amactctgtt 
KJ598686_F   taattggatg ttggggaact ttaccgcaag aacatattgt actaaaaatc aagcaatgtt 
KX276846_F   taattggaag ttggggcacc ttaccacagg aacatattgt acacaaaatc aaacaatgtt 
JQ429078_F   taattggaag ttggggtacc ttgccacagg aacatattgt acaaaaattg aaacaatgtt 
FJ386626_F   taattggaag ttggggtact ttaccgcagg aacatattgt acaaaaactc aagcaatgtt 
KF873544_F   taattgggag ctggggaagc ttaccccaag aacatattgt acaaaaaatc aaacactgtt 
KX276855_F   taattggaag ttggggtacc ttaccwcaag atcatattgt agamaagatc aagcattgtt 
AY167091_F   taattggaag ttggggtact ttaccacagg aacatattgt attaaaactc aagcaatgtt 
KX276837_F   taattggaag ttggggtact ttrccgcagg aacatattgt actaaaamtc aagcaatgtt 
HQ700543_F   taattggaag ttgggggact ttaccacagg aacatattgt gctcaaaatc aagcaatgtt 
KC774444_F   tcattggatg ttatgggtca ttgccacaag atcacattat acagaaaatc aaagaatgtt 
AJ627219_F   tcattggatg ttggggatca ttgccacaag atcacattag acataaaatc aaagaatgtt 
AB090269_F   tcattggatg ttatgggtca ttgccacaag atcacatcat acaaaaaatc aaagaatgtt 
JN664921_F   tcattggttc ttggggatca ttaccacaag aacacattat acacaagctg aaagaatgtt 
KC875342_F   tcattggttg ttggggatcc ttagcacaag agcacattat acacaagctg aaagaatgtt 
AB219533_F   aaattggcag tttcgggtca ttaccacaag aacacatcag aatgaaaatc aaggactgtt 
KF849727_F   taattggtag ttgggggtca ttaccacaag aacacatcag attaaaaatc aaagactgtt 
AB036905_F   ttattggtag ttggggaacg ttaccccaag atcatattgt acacaaaatc aaagattgtt 
AB116654_F   ttattggcag ttggggatca ttaccacaag atcacattgt acaaaagatc aaagattgtt 
AB365453_F   taattggcag ttggggagca ttaccccaag atcatattgt acacaaaatc aaagaatgtt 
KJ638660_F   tcattggcag ttggggaaca ttaccacaag atcatattat acataagatc aaagaatgtt 
KP995113_F   tcattggtag ttggggatca ttaccccaag atcacattgt acacaaaatc aaagaatgct 
KJ586805_F   ttattggcag ttggggatca ttaccacaag atcacattgt acaaaaactc aaagattgtt 
JN792921_F   tyattggyag ttggggatca ttaccmcaag atcacattgt acamaaaatc aargawtgct 
KJ676694_F   tcattggcag ttggggatca ttaccccaag agcatattgt acaaaaaatc aaagaatgtt 
AB056513_F   taattggaag ttggggtact ttgccacaag aacacatcac acagaaaatt aagcaatgtt 
FJ023674_F   taattggaag ttggggtacc ttgccacaag atcatattat acagaaaatc agacaatgtt 
FR714503_F   taattggaag ttggggtacc ttgccacaag atcatattat acagaaaatc aaacaatgtt 
AB059659_F   taattgggag ttgggggacc ttgcctcagg aacatattgt gcataaaatc aaagattgct 

             ....|....| ....|....| ....|....| ....|....| ....|....| ....|....| 
                965        975        985        995        1005       1015              
NC_028129.   tccagaaatt accatgtaat cgacctattg attggaaagt ctgtcagaga attgttggtt 
FN545832_F   ttaggaaact tcctgttaac aggcctattg attggaaagt atgtcaaaga attgtgggtc 
AF297624_F   ttagaaaact tcctgttaac aggcctattg attggaaagt atgtcaaaga attgtgggtc 
KU605533_F   ttaggaaact tcctgtcaat cgacctattg attggaaagt atgtcaaaga attgtgggtc 
EU054331_F   ttcgaaaact tcctgttaac agacctattg attggaaagt ctgtcaacgc attgtgggtc 
KP168435_F   ttcgaaaact tcctgtaaat cgacctattg attggaaagt atgtcaaaga attgtgggtc 
EU859930_F   ttagaaaact tcctgttaac aggcctattg attggaaagt atgtcaaaga attgtgggtc 
AB205122_F   ttaggaaact tcctgtaaac aggcctattg attggaaagt atgtcaacga attgtgggtc 
AB287314_F   ttagaaaact tcctgtaaac cgacccattg attggaaggt gtgtcaacga attgtgggtc 
AB300371_F   ttaggaaact tcctgtaaac aggcctattg attggaaagt ttgtcaacga attgtgggtc 
KU964274_F   ttagaaaact tcctgtaaac aggcctattg attggaaagt atgtcaacga attgtgggtc 
JQ027312_F   ttagaaaact tcctgtaaac aggcctattg attggaaggt atgtcaacga attgtgggtc 
AB642093_F   ttagaaaact tcctgtaaac aggcctattg attggaaagt atgtcaacga attgtgggtc 
AF461360_F   ttaggaaact tcctgtgaac aggcctattg attggaaagt atgtcaacga attgtgggtc 
KX276797_F   ttaggaaact tcctgtaaac agaccrattg attggaaagt atgtcaacga attgtgggtc 
KX276858_F   ttagaaaact tcctgtaaac aggcctattg attggaaggt gtgtcaacga attgtgggtc 
JQ429081_F   ttagaaaact tcctgtaaac aggcctattg attggaaagt gtgtcaacga attgtgggtc 
AB241111_F   ttcgaaaact ccctgttaat cgaccgatag attggaaagt gtgccaaaga attgtgggtc 
HQ700502_F   tcagaaaact tcctgtaaat aggcctatcg attggaaagt gtgtcaaaga attgtgggtc 
KC774336_F   ttagaaaatt gcctgtaaat agacctattg attggaaagt ttgtcaaaga attgtgggtc 
KJ803774_F   ttaggaaact tcctataaat agacctattg attggaaagt atgtcaaaga attgtgggtc 
GQ475342_F   ttcggaaact gcctgtaaat agacctattg attggaaagt atgtcaaaga attgtgggtc 
JQ040167_F   ttcgaaaact acctgtaaat agacctattg attggaaagt atgtcagaga attgtgggtc 
KC774357_F   ttcggaaact gcctgtaaat agacctattg attggaaagt atgtcaaaga attgtgggtc 
EU306725_F   ttcgtaaact gcctgtaaat agacctattg attggaaagt atgtcaaaga attgtgggtc 
KC774351_F   ttcggaaact gcctgtaaat agacctattg attggaaagt atgtcaaaga attgtgggtc 
KU679957_F   ttagraaact tcctgtaaat aggcctattg attggaaagt atgccaacga attgtgggtc 
KF873536_F   tcagaaaact ccctgttaat aggcctattg attggaaagt atgccaacga attgtgggtc 
KJ598686_F   ttcgaaaact gcctgtaaat agacctattg attggaaagt atgtcagaga attgtgggtc 
KX276846_F   ttmggaaact tcctgtaaat agacctattg attggaaagt gtgtcaacgw attgtggggc 
JQ429078_F   ttcggaaact tcctataaat agacctattg attggaaagt atgtcaaaga attgtgggtc 
FJ386626_F   ttcggaaatt gcctgtaaat agacctattg attggaaagt atgtcaaaga attgtgggtc 
KF873544_F   ttagaaaact tcctgttaat cgacctattg attggaaagt ctgycaacga attgtgggtc 
KX276855_F   ttcgaaaact kcctgttaat agacctattg attggaaggt atgtcaacgc attgtgggtc 
AY167091_F   ttcgaaaact tcctgtaaat aggcctattg attggaaagt atgtcagaga attgtgggtc 
KX276837_F   ttcgaaaatt gcctgtmaat agacctattg attggaaagt atgtcaamga attgtgggtc 
HQ700543_F   ttagaaaact ccctgtaagt aggccaattg attggaaagt gtgccaaaga attgtaggtc 
KC774444_F   ttagaaaact tcctgttaac aggcctattg attggaaggt ctgtcaacgt attgtgggtc 
AJ627219_F   tcagaaaact ccctgttaac mggcctattg attggaaagt atgtcaacga attgtgggtc 
AB090269_F   ttagaaaact tcctgttaac aggcctattg attggaaagt ctgtcaacgt attgtgggtc 
JN664921_F   ttagaaaact ccctgttaac aggcctattg attggaaagt ctgtcaacga attgtgggtc 
KC875342_F   ttagaaaact ccctgttaac agacctattg attggaaagt atgtcaaaga attgtgggtc 
AB219533_F   ttagaaaact cccagttaac cgacctattg attggaaagt atgtcaacga attgtgggtc 
KF849727_F   ttagaaaact ccctgttaac cggcctattg attggaaagt atgtcaaagg attgtgggtc 
AB036905_F   ttcggaaact tcctgtaaat cgtccaattg attggaaagt ttgtcagcgc attgtgggtc 
AB116654_F   ttcgtaaact tcctgtaaat cgccctattg attggaaagt ttgtcaacgc attgtgggtc 
AB365453_F   ttaggaaact tcctgtaaat cgtccaattg actggaaagt ttgtcaacgt attgtgggac 
KJ638660_F   ttcgaaaact tcctgtaaac cgtccgattg attggaaagt ttgtcaacgc attgtgggtc 
KP995113_F   ttcgtaaact gcctgtaaat cgtccaattg attggaaagt ttgtcaacgc atagtgggtc 
KJ586805_F   ttcgtaaact tcctgtaaat cgccctattg attggaaagt ttgtcaacgc attgtgggtc 
JN792921_F   ttcgwaaact gcctgtaaat cgtccwattg attggaaagt wtgtcaacgc atwgtgggtc 
KJ676694_F   ttcggaaaat tcctgtacgy cgtccaattg attggaaagt ttgtcaacgt attgtgggtt 
AB056513_F   ttcggaaact ccctgttaac aggccaattg attggaaagt ctgtcaacga ataactggtc 
FJ023674_F   ttagaaaact ccctgttaat aggcccgttg attggaaagt rtgtcaaaga atttcgggtc 
FR714503_F   ttagaaaact ccctgttaac aggcccattg attggaaagt atgtcaaaga atttcaggac 
AB059659_F   ttcgcaaact tcctgtgaat agacccattg attggaaggt ttgtcaacgc attgtgggtc 

             ....|....| ....|....| ....|....| ....|....| ....|....| ....|....| 
                1025       1035       1045       1055       1065       1075              
NC_028129.   tattgggctt tgttgctccc tttacacaat gtggatacgc tgctttaatg cctatatata 
FN545832_F   ttttgggctt tgctgctcca tttacacaat gtggataccc ggccttaatg ccgttgtatg 
AF297624_F   ttttgggctt tgctgctcca tttacacaat gtggatatcc tgccttaatg cctttgtatg 
KU605533_F   ttttgggctt tgccgctcca tttacacaat gtggttaccc tgcattaatg cctttatatg 
EU054331_F   ttttgggctt tgccgctcca tttacacaat gtgggtaccc tgctttaatg cctctgtacg 
KP168435_F   ttttgggctt tgccgctcca tttacacaat gtggctaccc tgccttaatg cctttatatg 
EU859930_F   ttttgggctt tgctgctcca tttacacaat gtggatatcc tgccttaatg cctttgtatg 
AB205122_F   ttctggggtt cgctgcccct tttacacaat gtggatatcc tgctttaatg cctttatatg 
AB287314_F   ttttgggatt tgctgcccct tttacacaat gtgggtatcc tgctttaatg cctttatatg 
AB300371_F   ttttggggtt tgctgcccct tttacgcaat gtggatatcc tgctttaatg cctttatatg 
KU964274_F   ttttggggtt tgccgcccct ttcacgcaat gtggatatcc tgctttaatg cctttatatg 
JQ027312_F   ttttggggtt tgccgcccct ttcacgcaat gtggatatcc tgctttaatg cctttatatg 
AB642093_F   ttttggggtt tgctgcccct tttactcaat gtggttatcc tgctttamtg cctttatatg 
AF461360_F   ttttggggtt tgccgcccct ttcacacaat gtggatatcc tgctttaatg cctttatatg 
KX276797_F   ttttggggtt tgcmgcccct tttacgcaat gtggatatcc tgctttaawg cctttatatg 
KX276858_F   ttttgggatt cgctgctcct ttcacacaat gtggttatcc tgctttaatg cctttrtatg 
JQ429081_F   ttttgggatt tgctgctcct ttcacacaat gtggttatcc tgctttaatg cctttatatg 
AB241111_F   ttttgggctt tgctgcccct tttactcaat gtggttatcc tgcattactg cctttgtatg 
HQ700502_F   ttttgggctt tgctgcccct tttacacaat gtggatatcc tgccttaatg cctttgtatg 
KC774336_F   ttttgggctt tgctgccccc tttacacaat gtggctatcc tgccttaatg cctttgtatg 
KJ803774_F   ttttaggttt tgccgctccc tttacacaat gtggttaccc agcattaatg cctttgtatg 
GQ475342_F   ttttgggttt tgctgcccct tttacacaat gtggctatcc tgccttgatg cctttatatg 
JQ040167_F   tgttgggctt tgctgcccct tttacacaat gtggctatcc tgccttaatg cctttatatg 
KC774357_F   ttttgggctt tgctgcccct tttacacaat gtggctatcc tgccttaatg cctttatatg 
EU306725_F   ttttgggctt tgctgcccct tttacacaat gtggctatcc tgccttgatg cctttatatg 
KC774351_F   ttttgggctt tgctgcccct tttacacaat gtggttatcc tgccttaatg cctttgtatg 
KU679957_F   ttttgggctt tgctgcccct ttcacacaat gtgggtatcc tgcattaatg cctttgtatg 
KF873536_F   tgttgggctt tgctgcccct tttacacaat gtgggtatcc tgccttaawg cctttatatg 
KJ598686_F   tgttgggctt tgctgcccct tttacacaat gtggctatcc tgccttaatg cctttatatg 
KX276846_F   ttctgggctt tgctgctccc tttacacaat gtggttaccc agcattaatg ccyttgtatg 
JQ429078_F   ttctgggctt tgccgcccct tttacacaat gtgggtatcc agcattaatg cccttatatg 
FJ386626_F   ttttgggctt tgctgcccct tttacacaat gtggctatcc tgccttgatg cctttatatg 
KF873544_F   tattgggctt tgctgcccct tttacacaat gtggatatcc tgccttaatg cctttatatg 
KX276855_F   ttttgggctt tgctgcccct tttacacagt gtggatatcc agcattaatg cctttgtatg 
AY167091_F   ttttgggctt tgctgcccct tttacacaat gtggctatcc tgccttaatg cctttgtatg 
KX276837_F   ttttgggctt tgctgcccct tttacrcaat gtggctatcc tgccttgatg cctttatatg 
HQ700543_F   ttttgggctt tgctgcacct tttacacaat gtggatatcc tgccctaatg cctttgtatg 
KC774444_F   ttttgggttt tgctgcccca tttacacaat gtggttatcc tgctttaatg cccttgtatg 
AJ627219_F   tgctgggttt tgctgcccct ttcacacaat gtggttatcc tgctttgatg cccttgtatg 
AB090269_F   ttttgggttt tgctgctcct tttacacaat gtggttatcc tgctttaatg cccttgtatg 
JN664921_F   ttttgggttt tgctgcccct tttacacaat gtggatatcc tgccttaatg cccttgtatg 
KC875342_F   ttttgggctt tgctgcccct tttacacaat gtggttatcc tgcgttgatg cctttatatg 
AB219533_F   ttttgggctt tgccgcccct tttacacaat gtggatatcc tgctttaatg cctctgtatg 
KF849727_F   ttttgggctt tgctgcccct tttacacaat gtggatatcc tgctttaatg cctctatatg 
AB036905_F   ttttgggctt tgcggcccct ttcacccaat gtggttatcc tgctctcatg cctttatata 
AB116654_F   ttttgggctt tgccgccccc tttactcaat gtggttatcc tgctctcatg cctatccatg 
AB365453_F   ttttgggctt tgctgctcct tttacccaat gtggttatcc tgctctcatg cctctgtata 
KJ638660_F   ttttgggctt tgctgcccct tttacccaat gtgggtaccc tgctctcatg cctctgtacg 
KP995113_F   ttttgggctt tgctgcccct ttcacccaat gcggttatcc tgctctcatg cctctgtatg 
KJ586805_F   ttttgggctt tgccgccccc tttactcaat gtggttatcc tgctctcatg cctctgtatg 
JN792921_F   ttttgggctt tgcygccccy ttyacycaat gyggttatcc tgctctcatg cctctgtatg 
KJ676694_F   tattgggctt tgctgcccct ttcacacaat gtggttatcc tgctctcatg cccttatatg 
AB056513_F   tgttgggttt cgctgctcct tttacccaat gtggttaccc tgccttaatg cctttatatg 
FJ023674_F   tcctgggctt tgctgctccc ttcacacaat gtggttaccc tgcattaatg cctttatatg 
FR714503_F   tcttgggctt tgctgctcca tttacacaat gtggttaccc tgcgttaatg cctttgtatg 
AB059659_F   ttttgggctt tgcagcccct tttactcaat gtggttatcc tgctctcatg cccttgtatg 

             ....|....| ....|....| ....|....| ....|....| ....|....| ....|....| 
                1085       1095       1105       1115       1125       1135              
NC_028129.   catgcatcca aaaacatcag gcctttactt tctctcttgt gtacaagacc tttttgaaag 
FN545832_F   catgtataca agctaaacag gcttttactt tctcgccaac ttacaaggcc tttctaagta 
AF297624_F   catgtataca agctaaacag gctttcactt tctcgccaac ttacaaggcc tttctaagta 
KU605533_F   catgtataca agcaaaacag gcttttactt tctcgccaac ttacaaggcc tttctaaatc 
EU054331_F   catgtataca agccaaacag gcttttactt tctcgccaac ttacaaggcc tttctaagta 
KP168435_F   catgtataca agcaaaaacg gcttttactt tctcgccaac ttacaaggcc tttctaagta 
EU859930_F   catgtataca agctaaacag gctttcactt tctcgccaac ttacaaggcc tttctaagta 
AB205122_F   catgtataca agctaaacag gcttttactt tctcgccaac ttacaagact cttctgagtc 
AB287314_F   catgtataca agctaaacag gcttttactt tctcgccaac ttataaggcc tttctaaaca 
AB300371_F   catgtataca agcaaaacag gcttttacct tctcgccaac ttacaaggcc tttttacgta 
KU964274_F   catgtataca agcaaaacag gcttttactt tctcgccaac ttacaaggcc tttctacgta 
JQ027312_F   catgtataca agcgaaacag gcttttactt tctcgccaac ttacaaggcc tttctacgtc 
AB642093_F   catgtataca agctaaacag gcttttactt tctcgccaac ttacaaggcc tttctaagta 
AF461360_F   catgtataca agcaaaacag gcttttactt tctctccaac ttacaaggcc tttctacgta 
KX276797_F   catgtataca agcaaaacag gcttttactt tctcgtcvac ttacaaggcc tttctacgtc 
KX276858_F   catgtrtaca agcgaaacag gcttttactt tctcgccaac gtataaggcc tttctraaca 
JQ429081_F   catgtataca agctaaacag gcatttactt tttcgccaac gtataaggcc tttctaaaca 
AB241111_F   catgtataca agctaagcag gctttcactt tctcgccaac ttacaaggct tttctgcgta 
HQ700502_F   catgtattca agctaagcaa gctttcactt tttcgtccac ttacaaggtt tttctgtgta 
KC774336_F   catgtataca atctaagcag gctttcactt tttcgccaac ttacaaggcc tttctgtgta 
KJ803774_F   catgtataca agctaagcag gctttcactt tctcgccaac ttacaaggcc tttctgtgta 
GQ475342_F   catgtataca agctaagcag gctttcactt tctcgtcaac ttataaggcc tttctgtgta 
JQ040167_F   catgtatcca atctaagcag gctttcactt tctcgccaac ttacaaggcc tttctgtgta 
KC774357_F   catgtataca atctaagcag gcttttacgt tctcgccaac ttacaaggcc tttctgtgta 
EU306725_F   catgtataca atctaagcag gctttcactt tctcgccaac ttataaggcc tttctgtgta 
KC774351_F   catgtataca atctaagcag gcttttactt tctcgccaac atacaaggcc tttctgtgta 
KU679957_F   catgtataca agctaagcag gctttcactt tttcgccaac ttacaaggcc tttctgtgta 
KF873536_F   catgtataca agctaagcgg gcttttacgt tctcgccaac ttacaaggcc tttctgcgcc 
KJ598686_F   catgtataca atctaagcag gcttttactt tctcgccaac ttacaaggcc tttctgtgta 
KX276846_F   catgtataca agctaagcak gctttcactt tctcgccaac ttacaaggcc tttctgtgtc 
JQ429078_F   catgtataca agctaagcag gctttcactt tctcgtcaac ttacaaaacc tttctctgta 
FJ386626_F   catgtataca agctaagcag gctttcactt tctcgccaac ttacaaggcc tttctgtgtc 
KF873544_F   catgtataca aactaaacag gcttttactt tctcgccaac ttacaaggcc tttctgyrca 
KX276855_F   catgtataca atctaagcag gctttcactt tctcgccaac ttacaaggcc tttctacgcc 
AY167091_F   catgtataca agctaagcag gctttcactt tctcgccaac ttacaaggcc tttctgtcta 
KX276837_F   catgtataca atctaagcag gctttcactt tctcgccaac ttacaaggcc tttctgcgta 
HQ700543_F   catgtattca agctaaacaa gctttcactt tctcgccaac ttacaaggcc tttctgtgta 
KC774444_F   catgtattca gtctaagcag gctttcactt tctcgccaac ttacaaggcc tttctgtgta 
AJ627219_F   cctgtattca atctaaacag gctttcactt tttcgccaac ttacaaggcc tttctgtgta 
AB090269_F   cctgtattca atctaagcag gctttcactt tctcgccaac ttacaaggcc tttctgtgta 
JN664921_F   catgtattca atccaaacag gctttcacat tctcgccaac ttacaaggcc tttctgtgta 
KC875342_F   catgtattca agcgaaacag gctttcactt tctcgccaac ttacaaggcc tttctatgta 
AB219533_F   cgtgtattca atctaagcag gctttcactt tctcgccaac ttacaaggcc tttctgtgta 
KF849727_F   cgtgtattca atctaagcag gctttcactt tctcgccaac ttacaaggcc tttctgtgta 
AB036905_F   cctgtattac tgctaaacag gcttttgtct tttcgccaac ttacaaggcc tttctctgta 
AB116654_F   cctgtataac tgctaaacag gcttttgtct tttcgccaac ttacaaggcc tttctatgtc 
AB365453_F   cctgtatcac tgcgaaacag gcttttgtct tttcgccaac ttacaaggcc tttctctgta 
KJ638660_F   cttgtatyac tgctaaacag gcgtttgttt tttcgccaac ttacaaggcc tttctctgta 
KP995113_F   cctgtattac cgctaaacag gcttttgtct tttcgccaac atacaaggcc tttctatgta 
KJ586805_F   cctgtataac tgctaaacag gcttttgtct tttcgccaac ttacaaggcc tttctatgtc 
JN792921_F   cctgtatwac tgctaaacag gcttttgtct tytcgccaac ttacaaggcc tttctrtgtm 
KJ676694_F   cctgtattac cgctaaacag gcttttgtct tttcgccaac ttacaaggcc tttctctgta 
AB056513_F   catgtataca agctaagcag gcttttactt tctcgccaac ttataaggcc tttctctgta 
FJ023674_F   cmtgtataca agccaaacag gctttcactt tctcgccaac ttacaaggcc tttctatgta 
FR714503_F   catgtataca agctaaacag gctttcactt tctcgccaac ttacaaggcc tttctgtgta 
AB059659_F   cctgtattac cgctaagcag gcttttgttt tctcgccaac ttacaaggcc tttctccgtc 

             ....|....| ....|....| ....|....| ....|....| ....|....| ....|....| 
                1145       1155       1165       1175       1185       1195              
NC_028129.   atcaatacat gcacctttac cccgttgcta ggcaacgagc tgggcactgc caagtgtttg 
FN545832_F   aacagtatat gaacctttac cccgttgccc ggcaacggtc tggtctgtgc caagtgtttg 
AF297624_F   aacagtacat gaacctttac cccgttgctc ggcaacggcc tggtctgtgc caagtgtttg 
KU605533_F   aacagtatat gaacctttac cccgttgccc ggcaacggtc tggtctgtgc caagtgtttg 
EU054331_F   aacagtatat gaacctttac cccgttgccc ggcaacggcc tggtctatgc caagtgtttg 
KP168435_F   aacagtacat gaacctttac cccgttgccc ggcaacggcc tggtctgtgc caagtgtttg 
EU859930_F   aacagtacat gaacctttac cccgttgctc ggcaacggcc tggtctgtgc caagtgtttg 
AB205122_F   aacagtatct gaacctttac cccgttgctc ggcaacggcc tggtctatgc caagtgtttg 
AB287314_F   aacaatatct gaacctttac cccgttgctc ggcaacggcc aggtctgtgc caagtgtttg 
AB300371_F   accaatatct gaacctttac cccgttgctc ggcaacggcc tggtctgtgc caagtgtttg 
KU964274_F   aacaatatct ggacctttac cccgttgctc ggcaacggcc tggtctgtgc caagtgtttg 
JQ027312_F   aacagtatct gaacctttac cccgttgctc ggcaacggcc tggtctgtgc caagtgtttg 
AB642093_F   aacagtatct gaacctttac cccgttgctc ggcaacggcc tggtctgtgc caagtgtttg 
AF461360_F   aacagtatct gaacctttac cccgttgctc ggcaacggcc tggtctgtgc caagtgtttg 
KX276797_F   atcagtatct gaacctttac cccgttgctc ggcaacggtc tggtctgtgc caagtgtttg 
KX276858_F   aacaatattt gracctttac cccgttgctc ggcaacggcc aggtctgtgc caagtgtttg 
JQ429081_F   aacaatatct gaacctttac cccgttgctc ggcaacggcc aggtctgtgc caagtgtttg 
AB241111_F   aacaatattt gaccctttac cccgttgccc ggcaacggcc cggtctatgc caagtgtttg 
HQ700502_F   aacaatatct gaacctttac cccgttgccc ggcaacggtc cggtctctgc caagtgtttg 
KC774336_F   aacaatatct gaacctttac cccgttgccc ggcaacggcc aggtttctcc caagtgtttc 
KJ803774_F   aacaatattt gaacctttac cccgttgctc ggcaacggtc aggtctttgc caagtgtttg 
GQ475342_F   aacaatatct gcacctttac cccgttgccc ggcaacggtc aggtctctgc caagtgtttg 
JQ040167_F   aacaatatct gaacctttac cccgttgccc ggcaacggtc aggtctctgc caagtgtttg 
KC774357_F   aacaatatct gaacctttcc cagtttgccc ggcaacggtc aggtatctgc caagtgtttg 
EU306725_F   aacaatatct gaacctttac cccgttgccc ggcaacggtc aggtctctgc caagtgtttg 
KC774351_F   aacaatatct gaacctttac cccgttgccc ggcaacggtc aggtatctgc caagtgtttg 
KU679957_F   aacaatatct gaacctttac cccgttgccc ggcaacgggc tggtctctgc caagtgtttg 
KF873536_F   aacaatatct gaacctttac cccgttgccc ggcaacgggc aggtctttgc caagtgtttg 
KJ598686_F   aacaatatct gaacctttac cccgttgccc ggcaacggtc aggtctctgc caagtgtttg 
KX276846_F   aacaatatct gaacctttac cccgttgcta ggcaacggyc mggtctttgc caagtgtttg 
JQ429078_F   aacaatatct gaacctttac cccgttgctc ggcaacggtc aggtctttgc caagtgtttg 
FJ386626_F   aacaatatct gaacctttac cccgttgccc ggcaacggtc aggtctctgc caagtgtttg 
KF873544_F   amcaatattt gaacctttac cccgttgcca ggcaacgggc tggcctctgc caagtgtttg 
KX276855_F   aacaatatct gaacctttac cccgttgccc ggcaacggcc tggtctctgc caagtgtttg 
AY167091_F   aacaatatct gaacctttac cccgttgccc ggcaacggtc aggtctctgc caagtgtttg 
KX276837_F   atcaatatct gaacctttac cccgttgccc ggcaacggtc wggtctatgc caagtgtttg 
HQ700543_F   aacaatatct gaacctttac cccgttgccc ggcaacggtc aggtctctgc caagtgtttg 
KC774444_F   aacaatacct gaacctttac cccgttgcca ggcaaaggcc aggtctgtgc caagtgtttg 
AJ627219_F   aacaatacct gaacctttac cccgttgcca ggcaacggcc cggtctgtgc caagtgtttg 
AB090269_F   aacaatacct gaacctttac cccgttgccc ggcaacggcc aggtctgtgc caagtgtttg 
JN664921_F   aacaatacct gaacctttac cccgttgccc ggcaacggcc aggtctgtgc caagtgtttg 
KC875342_F   aacaatacat gaacctttac cccgttgccc ggcaacggtc aggtctgtgc caagtgtttg 
AB219533_F   aacaatacat gaacctttac cccgttgccc ggcaacggcc aggtctgtgc caagtgtttg 
KF849727_F   aacaatatat gaccctttac cccgttgccc ggcaacggcc aggtctgtgc caagtgtttg 
AB036905_F   aacaatacat gaacctttac cccgttgctc ggcaacggcc aggcctgtgc caagtgtttg 
AB116654_F   aacaatacat gaacctttac cccgttgctc ggcaacggcc aggcctgtgc caagtgtttg 
AB365453_F   aacagtacat gaacctttac cccgttgctc ggcaacggcc aggcctgtgc caagtgtttg 
KJ638660_F   aacagtactt gaacctttac cccgttgctc ggcaacggcc aggcctgtgc caagtgtttg 
KP995113_F   aacaatacat gaacctttac cccgttgctc ggcaacggcc tggcctgtgc caagtgtttg 
KJ586805_F   aacaatacat gaacctttac cccgttgctc ggcaacggcc aggcctgtgc caagtgtttg 
JN792921_F   aacaatacat gaacctttac ccsgttgctc ggcaacggcc aggcctgtgc caagtgtttg 
KJ676694_F   aacaatacat gaacctttac cccgttgctc ggcaacggcc aggcctgtgc caagtgtttg 
AB056513_F   aacaatacat gaacctttac cccgttgcta ggcaacggcc cggtctgtgc caagtgtttg 
FJ023674_F   aacaatatct gaacctttac cccgttgtca ggcaacggcc cggtctgtgc caagtgtttg 
FR714503_F   aacaatatat gaacctttac cccgttgccc ggcaacggcc cggtctgtgc caagtgtttg 
AB059659_F   aacaatacat gaccctttac cccgttgctc ggcaacggcc aggcctttgc caagtgtttg 

             ....|....| ....|....| ....|....| ....|....| ....|....| ....|....| 
                1205       1215       1225       1235       1245       1255              
NC_028129.   ctgacgcaac ccccactggc tggggcttgg tatgtggcaa tcagcgcatg cgtggtacat 
FN545832_F   ctgacgcaac ccccactggt tggggcttgg ccataggcca tcagcgcatg cgtggaacct 
AF297624_F   ctgacgcaac ccccactggc tggggcttag ccataggcca tcagcgcatg cgtggaacct 
KU605533_F   ctgacgcaac tcccactggc tggggcttgg ctataggcca tcagcgcatg cgcggaacct 
EU054331_F   ctgacgcaac ccccactggc tggggcttgg ccatgggcca tcagcgcatg cgtggaacct 
KP168435_F   ctgacgcaac ccccactggt tggggcttgg ctattggcca ccagcgcatg cgtggaacct 
EU859930_F   ctgacgcaac ccccactggc tggggcttgg ccataggcca tcagcgcatg cgtggaacct 
AB205122_F   ctgacgcaac ccccactggt tggggcttgg ccataggcca tcagcgcatg cgcggaacct 
AB287314_F   ctgacgcaac ccccactggc tggggcttgg ctatcggcca tcagcgcatg cgtggaacct 
AB300371_F   ctgacgcaac ccccacgggt tggggcttgg ccatcggcca tcagcgcatg cgtgggacct 
KU964274_F   ctgacgcaac ccccactggt tggggcttgg ccattggcca tcagcgcatg cgtgggacct 
JQ027312_F   ctgacgcaac ccccactggt tggggcttgg ccataggcca tcagcgcatg cgtggaacct 
AB642093_F   ctgacgcaac ccccactggt tggggcttgg cmataggcca tcagcgcttg cgtgggacct 
AF461360_F   ctgacgcaac ccccactggt tggggcttgg ccataggcca tcagcgcatg cgtggaacct 
KX276797_F   ctgacgcaac ccccactggt tggggcttgg ccataggcca tcagcgcatg cgtggaacct 
KX276858_F   ctgacgcaac ccccactggc tggggcttgg ccataggcca tcagcgcatg cgtggaacct 
JQ429081_F   ctgacgcaac ccccactggc tggggcttgg ccataggcca tcagcgcatg cgtggaacct 
AB241111_F   ctgacgcaac ccccactggt tggggcttgg caatgggcca tcggcgcatg cgtggaacct 
HQ700502_F   ctgacgcaac ccccactggt tggggcttgg ccattggcca tcagcgcatg cgtggaacct 
KC774336_F   atgactcaac ccccactgga tgggggttgc ccataggcca tgggggcatg cgaggaacct 
KJ803774_F   ctgacgcaac ccccactggt tggggcttgg ccatgggcca tcagcgcatg cgtggaacct 
GQ475342_F   ctgacgcaac ccccactgga tggggcttgg ccataggcca tcagcgcatg cgtggaacct 
JQ040167_F   ctgacgcaac ccccactggw tggggcttgg cyatwggcca tcrscgcatg cgtggaacct 
KC774357_F   ctgacgcaac ccccactgga cggggcttgg ccataggcca tcggtgcacg agtggaacct 
EU306725_F   ctgacgcaac ccccactgga tggggcttgg ccataggcca tcggcgcatg cgtggaacct 
KC774351_F   ctgacgcaac ccccattgga cgggggcagc cgaggaaccc ctggagcatg tgtggcacct 
KU679957_F   ctgacgcaac ccccactggc tggggcttgg ccataggcca tcagcgcatg cggggaacct 
KF873536_F   ctgacgcaac ccccactggc tggggcttgg ccataggcca tcagcgcctg cggggaacct 
KJ598686_F   ctgacgcaac ccccactggc tggggcttgg ctattggcca tcgccgcatg cgtggaacct 
KX276846_F   ctgacgcaac ccccactggt tggggcttgg ccataggcca tcagcgcatg cgtggaacct 
JQ429078_F   ctgacgcaac ccccactggt tggggcttgg ccataggcca tcagcgcatg cgtggaacct 
FJ386626_F   ctgacgcaac ccccactgga tggggcttgg ccataggcca tcagcgcatg cgtggaacct 
KF873544_F   ctgacgcaac ccccactggt tggggcttgg ccatcggcca tcagcgcgtg cggggaacyt 
KX276855_F   ctgacgcaac ccccactggc tggggcttgg ctataggcca tcagcgcgtg cgtggaacct 
AY167091_F   ctgacgcaac ccccactggt tggggcttgg ccataggcca tcagcgcatg cgtggaactt 
KX276837_F   ctgacgcaac ccccactggm tggggcttgg ccatcggcca tcagcgcatg cgtggaacct 
HQ700543_F   ctgatgcaac acccactgga tggggcttgg ccataggcca caggcgcatg cgtggaacct 
KC774444_F   ctgacgcaac ccccactggc tggggcttgg tcatgggcca tcagcgcatg cgtggaacct 
AJ627219_F   ctgatgcaac ccccactggc tggggcttgg tcataggcca tcagcgcatg cgtggaacct 
AB090269_F   ctgacgcaac ccccactggc tggggcttgg tcatgggcca tcagcgcatg cgtggaacct 
JN664921_F   ctgacgcaac ccccactggc tggggcttga tcatgggcca tcagcgcatg cgtggaacct 
KC875342_F   ctgacgcaac ccccactggc tggggcttgg tcatgggcca tcagcgcatg cgtggaacct 
AB219533_F   ctgatgcaac ccccactggc tggggcttgg ccataggcca tcagcgcatg cgtggaacct 
KF849727_F   ctgatgcaac ccccactggc tggggcttgg ccataggcca tcagcgcctg cgtggaacct 
AB036905_F   ctgacgcaac ccccactggt tggggcttgg ccattggcca tcagcgcatg cgtggaacct 
AB116654_F   ctgacgcaac ccccactggt tggggcttgg ccattggcca tcagcgcatg cgtggaacct 
AB365453_F   ctgacgcaac ccccactggt tggggcttgg ccattggcca tcagcgcatg cgtggaacct 
KJ638660_F   ctgacgcaac ccccactggc tggggcttgg ccattggcca tcagcgcatg cgtgccccct 
KP995113_F   ctgacgcaac ccccactggt tggggcttgg ccattggcca tcagcgcatg cgtggaacct 
KJ586805_F   ctgacgcaac ccccactggt tggggcttgg ccattggcca tcagcgcatg cgtggaacct 
JN792921_F   ctgacgcaac ccccactggt tggggcttgg ccattggcca tcagcgcatg cgtggaacct 
KJ676694_F   ctgacgcaac ccccactggt tggggcttgg ccattggcca tcagcgcatg cgtggaacct 
AB056513_F   ctgacgcaac ccccactggt tggggcttgg ccatcggcca tcagcgcatg cgtggaacct 
FJ023674_F   ctgatgcaac ccccactggc tggggcttgg ccatgggcca tcagcgcatg cgtggaacct 
FR714503_F   ctgacgcaac ccccactggc tggggcttgg ccataggcca tcagcgcatg cgtggaacct 
AB059659_F   ctgacgcaac ccccactggc tggggcttgg cgattggcca tcagcgcatg cgcggaacct 

             ....|....| ....|....| ....|....| ....|....| ....|....| ....|....| 
                1265       1275       1285       1295       1305       1315              
NC_028129.   ttttgtcccc gctgcctatc catactgcgg aactccttgc agcctgtttt gctcgctgct 
FN545832_F   ttgtggctcc tctgccgatc catactgcgg aactcctagc agcttgtttt gctcgcagcc 
AF297624_F   ttgtggctcc tctgccgatc catactgcgg aactcctggc cgcttgtttt gctcgcagcc 
KU605533_F   ttgtggctcc tctgccgatc catactgcgg aactcctagc tgcttgtttt gctcgcagcc 
EU054331_F   ttgtggctcc tctgccgatc catactgcgg aactcctagc cgcttgtttt gctcgcagcc 
KP168435_F   ttatggctcc tctgccgatc catactgcgg aactcctagc tgcttgtttt gctcgcagca 
EU859930_F   ttgtggctcc tctgccgatc catactgcgg aactcctagc cgcttgtttt gctcgcagcc 
AB205122_F   ttgtgtctcc tctgccgatc catactgcgg aactcctagc cgcttgtttt gctcgcagcc 
AB287314_F   ttgtgtctcc tctggcgatc catactgcgg aactcctagc cgcttgtttt gctcgcagca 
AB300371_F   ttgtgtctcc tctgccgatc catactgcgg aactcctagc cgcttgtttt gctcgcagca 
KU964274_F   ttgtgtctcc tctgccgatc catactgcgg aactcctagc cgcttgtttt gctcgcagca 
JQ027312_F   ttgtgtctcc tctgccgatc catactgcgg aactcctagc cgcttgtttt gctcgcagca 
AB642093_F   ttgtgtcccc tctgccgatc catactgcgg aactcctrgc cgcytgtttt gctcgcagca 
AF461360_F   ttgtgtctcc tctgccgatc catactgcgg aactcctagc cgcttgtttt gctcgcagca 
KX276797_F   ttgtgtctcc tctgccgatc catactgcgg aactcctagc cgcytgtttt gctcgcagcm 
KX276858_F   ttgtgtctcc tctgccgatc catactgcgg aactcctagc cgcttgtttt gctcgcagcc 
JQ429081_F   ttgtgtctcc tctgccgatc catactgcgg aactcctagc cgcttgtttt gctcgcagca 
AB241111_F   ttgtggctcc tctgccgatc catactgcgg aactccttgc agcttgtttt gctcgcagcc 
HQ700502_F   ttgtggctcc tctgccgatc catactgcgg aactccttgc agcttgtttt gctcgcagca 
KC774336_F   ttgtggctcc tctggcgctc catagtgtgg tactcctagc agcttgtttt gattgcagcc 
KJ803774_F   ttgtggctcc tctgccgatc catactgcgg aactcctagc agcttgtttt gctcgcagcc 
GQ475342_F   ttgtggctcc tctgccgatc catactgcgg aactcctagc agcttgtttt gctcgcagcc 
JQ040167_F   ttgtgkctcc tctgccgatc catactgcgg aactcctagc vgcttgtttt gctcgcagcc 
KC774357_F   ttgtggatcc tttgcggatc catagtgggg aactcctagc agcttgtttc gctcgcagcc 
EU306725_F   ttgtggctcc tctgccgatc catactgcgg aactcctagc agcttgtttt gctcgcagcc 
KC774351_F   ctgtgggtcc tactccgagc aatcctgggg gactgctagc agcgtggttg gttcgcagcc 
KU679957_F   ttgtggctcc gctgccgatc catactgcgg aactcctagc ggcctgtttc gctcgcagcc 
KF873536_F   ttgtggctcc tctgccgatc catactgcgg aacttctggc agcctgtttc gctcgcagca 
KJ598686_F   ttgtggctcc tctgccgatc catactgcgg aactcctagc ggcttgtttt gctcgcagcc 
KX276846_F   ttgtggctcc tctgccgatc catactgcgg aactcctagc agcttgtttt gctcgcagcc 
JQ429078_F   ttgtggctcc tctgccgatc catactgcgg aactcctagc agcttgtttt gctcgcagca 
FJ386626_F   ttgtggctcc tctgccgatc catactgcgg aactcctagc agcttgtttt gctcgcagcc 
KF873544_F   ttgtggctcc tctgccgatc catactgcgg aactcctggc agcttgtttt gctcgcagcc 
KX276855_F   ttgtggctcc tctgccgatc catactgcgg aactccttgc agcttgtttt gctcgcagcc 
AY167091_F   ttgtggctcc tctgccgatc catactgcgg aactcctagc cgcttgtttt gctcgcagcc 
KX276837_F   ttgtggctcc tctgccgatc catactgcgg aactcctagc agcttgtttt gctcgcagcc 
HQ700543_F   ttgtggctcc actgccgatc catactgcgg aactcctagc tgcctgtttt gctcgcagcc 
KC774444_F   ttcaggctcc tctgccgatc catactgcgg aactcctagc cgcttgtttt gctcgcagca 
AJ627219_F   ttttggctcc tctgccgatc catactgcgg aactcctagc cgcttgtttt gctcgcagca 
AB090269_F   ttctggctcc tttgccgatc catactgcgg aactcctagc cgcttgtttt gctcgcagca 
JN664921_F   ttgtggctcc tctgccgatc cataccgcgg aactcctagc agcttgtttt gctcgcagca 
KC875342_F   ttctggctcc tctgccgatc catactgcgg aactcctagc cgcttgtttt gctcgcagcc 
AB219533_F   ttgtggctcc tctgccgatc catactgcgg aactcctagc cgcttgtttt gctcgcagca 
KF849727_F   ttgtggctcc tctgccgatc catactgcgg aactcctagc cgcttgtttt gctcgcagca 
AB036905_F   ttgtggctcc tctgccgatc catactgcgg aactccttgc agcctgtttc gctcgcagcc 
AB116654_F   ttgtggctcc tctgccgatc catactgcgg aactccttgc agcctgtttc gctcgcagcc 
AB365453_F   ttgtggctcc tctgccgatc catactgcgg aactccttgc agcttgcttc gctcgcagcc 
KJ638660_F   ttgtggctcc tctgccgatc catactgcgg aactccttgc agcttgtttc gctcgcagca 
KP995113_F   ttgtggctcc tctgccgatc catactgcgg aactcctagc agcttgtttc gctcgcagca 
KJ586805_F   ttgtggctcc tctgccgatc catactgcgg aactccttgc agcttgtttc gctcgcagcc 
JN792921_F   ttgtggctcc tctgccgatc catactgcgg aactcctwgc agcttgtttc gctcgcagcm 
KJ676694_F   ttgtggctcc tctgccgatc catactgcgg aactccttgc agcctgtttc gctcgcagcc 
AB056513_F   ttgtggctcc tctgccgatc catactgcgg aactcctagc tgcttgtttt gctcgcagcc 
FJ023674_F   ttgtggctcc tctgccgatc catactgcgg aactcctagc tgcctgtttt gctcgcagcc 
FR714503_F   ttgtggctcc tctgccgatc catactgcgg aactgctagc tgcctgtttt gctcgcagca 
AB059659_F   ttgtggctcc tctgccgatc catactgcgg aactcctagc agcttgtttc gctcgcagcc 

             ....|....| ....|....| ....|....| ....|....| ....|....| ....|....| 
                1325       1335       1345       1355       1365       1375              
NC_028129.   ggtcaggggc aaaactcatc ggcactgaca acgctgttgt gctgtctcgg aagtatacac 
FN545832_F   ggtctggggc aaacctcatc gggactgata attctgtcgt cctttcgagg aaatatacat 
AF297624_F   ggtctggagc aaagctcatc ggaactgaca attctgtcgt cctctcgcgg aaatatacat 
KU605533_F   ggtctggagc gaaactcatc ggaactgaca attctgtcgt cctttctcgg aaatatacat 
EU054331_F   ggtctggagc gaaactcatc gggactgata attctgtcgt cctttctcgg aaatatacat 
KP168435_F   ggtctggagc aaaactcatt gggactgata attctgtcct cctttctcgg aaatatacat 
EU859930_F   ggtctggagc aaagctcatc ggaactgaca attctgtcgt cctctcgcgg aaatatacat 
AB205122_F   ggtctggagc aaaacttatc gggactgaca attctgtcgt gctctcccgc aagtacacat 
AB287314_F   ggtctggggc gaacctcatc gggactgaca attcggttgt cctttcccgc aaatatacat 
AB300371_F   ggtctggagc gaaactcatc gggactgaca attctgtcgt gctctcccgc aagtatacat 
KU964274_F   ggtctggggc gaaactcatc gggactgaca attctgtcgt gctctcccgc aagtatacat 
JQ027312_F   ggtctggagc raaactyatc gggactgaca attctgtcgt actctcccgc aagtatacat 
AB642093_F   ggtctggagc gaaactcatc gggactgaca attctgtcgt gctctcccgc aaatatacat 
AF461360_F   ggtctggggc aaacctcatc gggactgaca attctgtcgt gctctcccgc aagtatacat 
KX276797_F   ggtctggggc raamctcatc gggactgaca attcygtcgt cctctcccgc aagtatacat 
KX276858_F   ggtctggagc aaaacttatt gggactgaca attctgtcgt yctktcccgc aaatatacat 
JQ429081_F   ggtctggagc aaaacttatc ggaactgaca actctgtcgt cctttcccgc aaatatacat 
AB241111_F   ggtctggagc gaaactcata ggaaccgaca actctgttgt cctttctcgg aaatacacct 
HQ700502_F   ggtctggagc gaaacttatc ggaactgaca actctgttgt cctttctcgc aaatacacct 
KC774336_F   ggtttggggc gaaagttatc ggcacggaca aatatgttgt cctctctagg aaatacacct 
KJ803774_F   ggtctggagc aaaccttatc ggcaccgaca actctgttgt cctctctcgg aaatacacct 
GQ475342_F   ggtctggagc gaaacttatc gggactgaca actctgttgt cctctctcgg aaatacacct 
JQ040167_F   ggtctggagc gaaacttatc ggaaccgaca actctgttgt cctctctcgg aaatacacct 
KC774357_F   ggtttggagc gaatctgatc ggaaccgaca agtctgttgt cctctcttgg aaatacacct 
EU306725_F   ggtctggagc aaaacttatc ggcaccgaca actccgttgt cctctctcgg aaatacacct 
KC774351_F   ggtctggagg gaaaggtagt cgcagggacc aattccaggt cctccccatg aaatccacgt 
KU679957_F   ggtctggagc gaaccttctc ggcaccgaca actctgttgt cctctctcgg aagtacacct 
KF873536_F   ggtctggagc gaacctcatc gggactgaca ackctgttgt cctctctcgg aaatacacct 
KJ598686_F   ggtctggagc gaaacttatc ggtaccgaca actctgttgt cctctctcgg aaatacacct 
KX276846_F   ggtctggagc aaaacttatc ggcaccgaca actctgttgt cctctctcgg aaatacacct 
JQ429078_F   ggtctggagc aaaacttatc ggcaccgaca actctgttgt cctctctcgg aaatacacct 
FJ386626_F   ggtctggagc aaaactgatc ggaaccgaca actctgttgt cctctctcgg aaatacacct 
KF873544_F   ggtctggrgc raaacttctc ggcaccgaca actcrgtygt cctctctcgg aaatacacat 
KX276855_F   ggtctggagc gaaactcatc ggcaccgaca actctgttgt cctctctcgt aaatacacct 
AY167091_F   ggtctggagc gaaactcatt ggaaccgaca actctgttgt cctctctcgg aaatacacct 
KX276837_F   ggtctggagc gaaacttmtc ggwaccgaca actctgtkgt cctctctcgg aaatacacct 
HQ700543_F   ggtctggagc aaaactcatc ggcactgaca actcagttgt cctctctcgg aagtacacct 
KC774444_F   ggtctggagc aaacattctc gggacggata actctgttgt tctctcccgc aaatatacat 
AJ627219_F   ggtctggagc aaacatactc gggactgaca actctgttgt cctctcccgc aaatatacgt 
AB090269_F   ggtctggagc aaacattctc gggacggata actctgttgt tctctcccgc aaatatacat 
JN664921_F   ggtctggagc aaacattatc gggactgaca actctgttgt cctatcccgc aaatatacct 
KC875342_F   ggtctggggc aaacattatc gggactgata actctgttgt tctctcccgc aaatatacat 
AB219533_F   ggtctggagc gaaactcatc gggactgata attctgtcgt tctctcccgg aaatatacat 
KF849727_F   ggtctggagc gaaacttatc gggacagata attctgtcgt tctctcccgg aaatatacat 
AB036905_F   ggtctggagc gaacattatc ggcacagaca actctgttgt cctctctagg aagtacacct 
AB116654_F   ggtctggagc gaaactcatc ggcacggaca actctgtggt cctctctagg aagtacacct 
AB365453_F   ggtctggagc gaatatcatc ggaacagaca actctgttgt cctctctcgg aagtacacct 
KJ638660_F   ggtctggggc gaacctcatc ggcacggaca actctgtcgt cctctccagg aaatacacct 
KP995113_F   ggtctggagc gaatctcatc ggcacggaca attctgttgt cctctctagg aagtacacct 
KJ586805_F   ggtctggagc gaaactcatc ggcacagaca actctgttgt cctctctagg aagtacacct 
JN792921_F   ggtctggagc gamwctcatc ggcacrgaca aytctgttgt cctctctmgg aagtacacct 
KJ676694_F   ggtctggagc gcgactcatc ggcacggaca actctgttgt cctttctcgg aagtacacct 
AB056513_F   ggtctggagc aaaactcatt gggactgaca attctgtcgt cctttctcgg aaatatacat 
FJ023674_F   ggtctggagc aaacatcatc gggactgata attctgtcgt cctttcccgg aaatatacmt 
FR714503_F   ggtctggagc aaaacttatc gggactgata attctgtcgt cctttcgcgg aaatatacat 
AB059659_F   ggtctggagc ggacattatc ggcactgaca actccgttgt cctttctcgg aagtacacct 

             ....|....| ....|....| ....|....| ....|....| ....|....| ....|....| 
                1385       1395       1405       1415       1425       1435              
NC_028129.   acttcccatg gctgctaggc tgtgctgcta cctggatcct gagagggacg tgctttgttt 
FN545832_F   cctttccatg gctgctaggc tgtactgcca actggattct tcgcgggacg tcctttgttt 
AF297624_F   catttccatg gctgctaggc tgtactgcca actggatcct tcgcgggacg tcctttgttt 
KU605533_F   catttccatg gctgctaggt tgtactgcca actggattct tcgcgggacg tcctttgttt 
EU054331_F   ctttcccatg gctgctaggt tgtactgcca actggattct tcgcgggacg tcctttgttt 
KP168435_F   cstttccatg gctgctaggg tgtgctgcca actggattct tcgcgggacg tcctttgtct 
EU859930_F   cgtttccatg gctgctaggc tgtactgcca actggatcct tcgcgggacg tcctttgttt 
AB205122_F   cgtttccatg gctgctaggc tgtactgcca actggatcct gcgcgggacg tccttcgttt 
AB287314_F   cgtttccatg gctgctaggc tgtgctgcca actggatcct gcgcgggacg tcctttgttt 
AB300371_F   catttccatg gctgctaggt tgtgctgcca actggatcct gcgcgggacg tcctttgttt 
KU964274_F   catttccatg gctgctaggc tgtgctgcca actggatcct gcgcgggacg tcctttgttt 
JQ027312_F   catttccatg gctgctaggc tgtgctgcca actggatcct gcgcgggacg tcctttgttt 
AB642093_F   ccttcccatg gctgctaggc tgtgctgcca actggatcct gcgcgggacg tcctttgttt 
AF461360_F   catttccatg gctgctaggc tgtgctgcca actggatcct gcgcgggacg tcctttgttt 
KX276797_F   cstttccatg gctgctaggc tgtgctgcca actggatcct gcgcgggacg tcctttgttt 
KX276858_F   cgtttccatg gctgctaggc tgtgctgcca actggatcct gcgcgggacg tcctttgttt 
JQ429081_F   cgtttccatg gctgctaggc tgtgctgcca actggatcct gcgcgggacg tcctttgttt 
AB241111_F   cgtttccatg gctgctcggt tgtgctgcca attggatcct gcgcgggacg tcctttgtct 
HQ700502_F   cgtttccatg gctgctcggt tgtgctgcca actggatcct tcgcgggacg tcctttgtct 
KC774336_F   cctttccatg gaatacaggg tgtgttgcca actggatcct gcgggggacg tcctttgtct 
KJ803774_F   cctttccatg gctgctaggc tgtgctgcca actggatcct gcgcgggacg tcctttgtct 
GQ475342_F   ccttcccatg gctgctcggg tgtgctgcca actggatcct gcgcgggacg tcctttgtct 
JQ040167_F   cctttccatg gctgctaggg tgtgctgcca actggatcct gcgcgggacg tcctttgtct 
KC774357_F   cctttccatg gctgttaggg ggtgctgcca actggatcct gcgcgggacg tccttggtct 
EU306725_F   cctttccatg gctgctcggg tgtgctgcca actggatcct gcgcgggacg tcctttgtct 
KC774351_F   cctttccatg gctggtccaa tggggtcccg accggaacct ccgcggggtc ggccctgtat 
KU679957_F   ccttcccatg gctgctcggt tgtgctgcca actggatcct gcgcgggacg tcctttgtct 
KF873536_F   cgttcccatg gctgctcggt tgtgctgcca actggatcct gcgagggacg tcctttgtct 
KJ598686_F   cctttccatg gctgctaggc tgtgctgcca actggatcct gcgcgggacg tcctttgtct 
KX276846_F   cctttccatg gctgctcggc tgtgctgcca actggatcct gcgcgggacg tcctttgtct 
JQ429078_F   cctttccatg gctgctaggc tgtgctgcca actggatcct gcgcgggacg tcctttgtct 
FJ386626_F   cctttccatg gctgctaggg tgtgctgcca actggatcct gcgcgggacg tcctttgtct 
KF873544_F   catttccatg gctgctcggt tgtgctgcca actggatcct tcgcgggacg tcctttgtct 
KX276855_F   cgtttccatg gctgctcggt tgtactgcca actggatcct gcgcgggacg tcctttgtct 
AY167091_F   cctttccatg gctgctagga tgtgctgcca actggatcct gcgcgggacg tcctttgtct 
KX276837_F   cctttccatg gctgctaggr tgtgctgcca actggatcct gcgcgggacg tcctttgtct 
HQ700543_F   ccttcccatg gctgctaggt tgtgctgcca actggatcct acgcgggacg tcctttgtct 
KC774444_F   cgttcccatg gctgctaggc tgtgctgcca actggatcct gcgcgggacg tcctttgttt 
AJ627219_F   cgtttccatg gctgctaggc tgtgctgcca actggatcct gcgcgggacg tcctttgttt 
AB090269_F   catttccatg gctgctaggc tgtgctgcca actggatcct gcgcgggacg tcctttgttt 
JN664921_F   cctttccatg gctgctaggc tgtgctgcca actggatcct gcgcgggaca tcctttgttt 
KC875342_F   cgtttccatg gctgctaggc tgtgctgcca actggatcct gcgcgggacg tcctttgttt 
AB219533_F   catttccatg gctgctaggc tgtgctgcca actggatcct gcgagggacg tcctttgtct 
KF849727_F   catttccatg gctgctaggc tgtgctgcca actggatcct gcgagggacg tcctttgtct 
AB036905_F   cctttccatg gctgctcggt tgtgctgcca actggatcct gcgcgggacg tcctttgttt 
AB116654_F   ccttcccatg gctgctcggc tgtgctgcca actggatcct acgcgggacg tcctttgttt 
AB365453_F   ccttcccatg gctgctcgga tgtgctgcca actggatcct gcgcggaacg tcctttgttt 
KJ638660_F   cctttccatg gctgctcggt tgtgctgcaa actggatcct gcgcgggacg tcctttgttt 
KP995113_F   cctttccatg gctgctcgga tgtgctgcaa actggatcct gcgcgggacg tcctttgttt 
KJ586805_F   ccttcccatg gctgctcggt tgtgctgcca actggatcct acgcgggacg tcctttgttt 
JN792921_F   ccttyccatg gctgctmggw tgtgctgcma actggatcct rcgcgggacg tcctttgttt 
KJ676694_F   cctttccatg gctgctcgga tgtgctgcca actggatcct gcgcgggacg tcctttgttt 
AB056513_F   cctttccatg gctgctaggc tgtgctgcca actggatcct tcgcgggacg tcctttgttt 
FJ023674_F   catttccatg gctgctaggc tgtgctgcca actggatcct gcgcgggacg tcctttgtct 
FR714503_F   catttccatg gctgctaggc tgtgctgcca actggatcct gcgcgggacg tcctttgttt 
AB059659_F   ccttcccatg gctgctaggc tgtgctgcca actggatcct gcgcgggacg tcctttgtct 

             ....|....| ....|....| ....|....| ....|....| ....|....| ....|....| 
                1445       1455       1465       1475       1485       1495              
NC_028129.   acgtcccctc caagctgaac ccagcggacg acccttctcg gggttgtctc ggcctgctga 
FN545832_F   acgtcccgtc ggcgctgaat cccgcggacg acccctctcg gggccgcttg ggcctctatc 
AF297624_F   acgtcccgtc ggcgctgaat cccgcggacg acccttctcg gggtcgcttg ggactctgtc 
KU605533_F   acgtcccgtc ggcgctgaat cccgcggacg acccctcgcg gggccgcttg ggactctatc 
EU054331_F   acgtcccgtc ggcgctgaat cacgcggacg acccctctcg gggccctttg gtcatttctc 
KP168435_F   acgttccgtc ggcgctgaat cccgcggacg acccctctcg gggccgcttg gggctctatc 
EU859930_F   acgtcccgtc ggcgctgaat cccgcggacg acccctctcg gggccgcttg ggactctctc 
AB205122_F   acgtcccgtc ggcgctgaat cccgcggacg acccctcccg gggccgcttg gggctctacc 
AB287314_F   acgtcccgtc ggcgctgaat cccgcggacg acccctctcg gggccgcttg gggctctacc 
AB300371_F   acgtcccgtc ggcgctgaat cccgcggacg acccctcacg gggccgcttg gggctctacc 
KU964274_F   acgtcccgtc ggcgctgaat cccgcggacg acccctcccg gggccgcttg gggctctacc 
JQ027312_F   acgtcccgtc ggcgctgaat cccgcggacg acccctcccg gggccgcttg gggctctacc 
AB642093_F   acgtcccgtc ggcgctgaat cccgcggacg acccctcccg gggccgcttg gggctctacc 
AF461360_F   acgtcccgtc ggcgctgaat cccgcggacg acccctcccg gggccgcttg gggctctacc 
KX276797_F   acgtcccgtc ggcgctgaat cccgcggacg acccctcccg gggccgcttg gggctctacc 
KX276858_F   acgtcccgtc ggcgctgaat cccgcggacg acccctctcg gggccgcttg gggctctacc 
JQ429081_F   acgtcccgtc ggcgctgaat cccgcggacg acccctcccg gggccgctta gggctctacc 
AB241111_F   acgtcccgtc ggcgctgaat cccgcggacg acccgtctcg ggggcgcttg gggatctatc 
HQ700502_F   acgtcccgtc ggcgctgaat cccgcggacg acccgtctcg gggccgcttg gggatctatc 
KC774336_F   acgtcccgtc gccgttgaat cccgcggacg acccgtgtcg gggccggttg gggctttacg 
KJ803774_F   acgtcccgtc agcgctgaat cccgcggacg acccgtctcg gggccgtttg ggactctacc 
GQ475342_F   acgtcccgtc ggcgctgaat cccgcggacg acccgtctcg gggccgtttg ggcctctacc 
JQ040167_F   acgtcccgtc ggcgctgaat cccgcggacg acccgtctcg gggccgtttg ggactctacc 
KC774357_F   acgtcccgtc ggcgtcgaat cccgcggaag acccgtctcg gggccgtttg ggcatctacc 
EU306725_F   acgtcccgtc ggcgctgaat cccgcggacg acccgtctcg gggccgtttg ggactctacc 
KC774351_F   acgtcgaatc ggcggtgaaa cccgcggagg gcccgtttcg ggcccgtccg gccctttccc 
KU679957_F   acgtcccgtc ggcgctgaat cccgcggacg acccttctcg gggccgcttg ggactttacc 
KF873536_F   acgtcccgtc ggcgctgaat cccgcggacg acccgtctcg cggccgcttg gggatctrcc 
KJ598686_F   acgtcccgtc ggcgctgaat cccgcggacg acccgtcgcg gggccgtttg ggactctacc 
KX276846_F   acgtcccgtc ggcgctgaat cccgcggacg acccgtctcg cggccgtttg ggactctacc 
JQ429078_F   acgtcccgtc agcgctgaat cccgcggacg acccctctcg gggccgtttg ggactctacc 
FJ386626_F   acgtcccgtc ggcgctgaat cccgcggacg acccgtctcg gggccgtttg ggtctctacc 
KF873544_F   acgtcccgtc ggcgctgaat cccgcggacg acccgtctcg cggccgcttg gggatctacc 
KX276855_F   acgtcccgtc agcgctgaat cccgcggacg acccgtctcg gggccgtttg ggactctacc 
AY167091_F   acgtcccgtc ggcgctgaat cccgcggacg acccgtcccg cggccgtttg ggcctctatc 
KX276837_F   acgtcccgtc ggcgctgaat cccgcggacg acccgtctcg gggccgtttg gggctctacc 
HQ700543_F   acgtcccgtc agcgctgaat ccggcggacg atccgtctcg gggccgcctg gggatctacc 
KC774444_F   acgtcccgtc ggcgctgaat ccggcggacg acccttctcg gggccgcttg ggactctctc 
AJ627219_F   acgtcccgtc ggcgctgaat cccgcggacg acccgtctcg gggccgcttg gggccctgtc 
AB090269_F   acgtcccgtc ggcgctgaat cccgcggacg acccttctcg gggccgcttg ggaatctatc 
JN664921_F   acgtcccgtc ggcgctgaat cctgcggacg acccttctcg gggtcgcttg ggactctctc 
KC875342_F   acgtcccgtc agcgctgaat cccgcggacg acccgtctcg gggccgcttg ggtctctgtc 
AB219533_F   acgtcccgtc agcgctgaat cctgcggacg acccctctcg gggtcgcttg ggggtctgtc 
KF849727_F   acgtcccgtc agcgctgaat cctgcggacg acccctctcg gggtcgcttg ggggtctatc 
AB036905_F   acgtcccgtc ggcgctgaat cccgcggacg acccttcccg gggtcgcttg gggctgtacc 
AB116654_F   acgtcccgtc ggcgctgaat cccgcggacg atccctctcg gggtcgcttg gggctgtatc 
AB365453_F   acgtcccgtc ggcgctgaat cccgcggacg acccctcccg gggccgcttg gggctctacc 
KJ638660_F   acgtcccgtc ggcgctgaat cccgcggacg acccctctcg gggccgcttg gggctttrcc 
KP995113_F   acgtcccgtc ggcgctgaat cccgcggacg acccctcccg gggccgcttg gggatgtacc 
KJ586805_F   acgtcccgtc ggcgctgaat cccgcggacg atccctctcg gggtcgcttg gggctgtatc 
JN792921_F   acgtcccrtc ggcgctgaat ccmgcggacg ayccctcycg gggtcgcttg gggctgtayc 
KJ676694_F   acgtcccgtc ggcgctgaat cccgcggacg acccctcccg gggccgcttg ggggtctacc 
AB056513_F   acgtcccgtc agcgctgaat ccagcggacg acccctcccg gggccgtttg gggctctgtc 
FJ023674_F   acgtcccgtc ggcgctgaat ccagcggacg acccctctcg gggccggttg gggatctacc 
FR714503_F   acgtcccgtc ggcgctgaat cctgcggacg acccctctcg gggccgcttg gggatctacc 
AB059659_F   acgtcccgtc ggcgctgaat cctgcggacg acccctctcg tggtcgcttg gggctctacc 

             ....|....| ....|....| ....|....| ....|....| ....|....| ....|....| 
                1505       1515       1525       1535       1545       1555              
NC_028129.   aaccgctgcc gcggctgctg ttccagcctt ccacggggcg cacctctctc tacgcggtct 
FN545832_F   gtccccttct ccgtctgccg taccgaccga ccacggggcg cacctctctt tacgcggtct 
AF297624_F   gtccccttct ccgtctgccg taccgtccga ccacggggcg cacctctctt tacgcggact 
KU605533_F   gtccccttct ccgtctgccg tatcgtccga ccacggggcg cacctctctt tacgcggtct 
EU054331_F   gtccccttct ctgtctaaca ttccgaacga ccacggagcg cacctctcat tccactgcct 
KP168435_F   ggccccttct ccgtctgccg taccgtccga ccacggggcg cacctctctt tacgcggact 
EU859930_F   gtccccttct ccgtctgccg ttccagccga ccacggggcg cacctctctt tacgcggtct 
AB205122_F   gcccgctcct ccgtctgccg ttccgaccga ccacggggcg cacctctctt tacgcggact 
AB287314_F   gcccgcttct ccgtctgccg ttccgaccga ccacggggcg cacctctctt tacgcggact 
AB300371_F   gcccgcttct ccgtctgccg taccgtccga ccacggggcg cacctctctt tacgcggact 
KU964274_F   gcccgcttct ccgcctgttg taccgaccga ccacggggcg cacctctctt tacgcggact 
JQ027312_F   gcccgcttct ccgcctcttg taccgaccga ccacggggcg cacctctctt tacgcggact 
AB642093_F   gcccgcttct ccgyctgccg taccgaccga ccacggggcg cacctctctt tacgcggact 
AF461360_F   gcccgcttct ccgcctgtcg ttccgaccga ccacggggcg cacctctctt tacgcggact 
KX276797_F   gcccgcttct ccgcctgttg twccgaccga ccacggggcg cacctctctt tacgcggact 
KX276858_F   gcccgcttct ccgcctgycg twccrgccga ccacgggkcg cacctctctt tacgcggact 
JQ429081_F   gcccgcttct ccgcctgccg taccgaccga ccacggggcg cacctctctt tacgcggact 
AB241111_F   gtccccttct ccgtctgccg ttcctgccga ccacggggcg cacctctctt tacgcggtct 
HQ700502_F   gtcccctcct tcgtctgccg ttccggccaa ccacggggcg cacctctctt tacgcggtct 
KC774336_F   gtcccctttg ttgtttgccg ttccgactga ccatggggcg cacctctcta tccggggact 
KJ803774_F   gtccccttct tcgtctaccg ttccggccgc ccacggggcg cacctctctt tacgcggtct 
GQ475342_F   gtccccttct tcatctgccg ttccggccga ccacggggcg cacctctctt tacgcggtct 
JQ040167_F   gtccccttct tcatctgccg ttccggccga ccacggggcg cacctctctt tacgcggtct 
KC774357_F   gtccctttcc tcatccgccg ttccggccga ccacggggcg cacctgtgtt tacgcggtct 
EU306725_F   gtccccttct tcatctgccg ttccggccga ccacggggcg cacctctctt tacgcggtct 
KC774351_F   gtcccgctgt ccctgcggcg caccgggcgc cccgggggct ccccggtctt cccgtggtct 
KU679957_F   gtccccttct acgtctgccg ttccggccga ccacggggcg cacctctctt tacgcggtct 
KF873536_F   gtccccttct tcgtctgccg ttccggccga ccacggggcg cacctctctt tacgcggtct 
KJ598686_F   gtccccttct tcgtctgccg ttccggccga ccacggggcg cacctctctt tacgcggtct 
KX276846_F   gtccccttct tcgtctgccg ttccggccga ccacggggcg cacctctctt tacgcggtct 
JQ429078_F   gtccccttct tcgtctgccg ttccgaccga ccacggggcg cacctctctt tacgcggtct 
FJ386626_F   gtccccttct tcatctgccg ttccggccga ccacggggcg cacctctctt tacgcggtct 
KF873544_F   gtccccttct tcgtctgccg ttccggccga ccacggggcg tacctctctt tacgcggtct 
KX276855_F   gtccccttct tcgtctgccg ttccggccga ccacggggcg macctctctt tacgcggtct 
AY167091_F   gtccccttct gcatctgccg ttccggccga ccacggggcg cacctctctt tacgcggtct 
KX276837_F   gtccccttct gcgtctgccg ttccggccga ccacggggcg cacctctctt tacgcggtct 
HQ700543_F   gtccccttct ttgcctgccg ttccagccga ccacggggcg cacctctctt tacgcggtct 
KC774444_F   gtccccttct ccgcctgccg tttcgaccga ccacggggcg cacctctctt tacgcggact 
AJ627219_F   gtcctcttct ctgcctgccg ttccgaccga ccacggggcg cacctctctt tacgcggact 
AB090269_F   gtccccttct ccgtctgccg tttcgtccga ccacggggcg cacctctctt tacgcggact 
JN664921_F   gtccccttct ccgtctgccg ttccgaccga ccacggggcg cacctctctt tacgcggact 
KC875342_F   gtcctctcat ccgtctgccg ttccgaccga ccacggggcg cacctctctt tacgcggact 
AB219533_F   gtccccttct ccgtctgccg ttccagccga ccacggggcg cacctctctt tacgcggtct 
KF849727_F   gtccccttct ccgtctgccg ttccagccga ccacggggcg tacctctctt tacgcggtct 
AB036905_F   gcccccttct tcgtctgccg ttccagccga cgacgggtcg cacctctctt tacgcggact 
AB116654_F   gccctcttct ccgtctgccg ttccagccga cgacgggtcg tacctctctt tacgcggcct 
AB365453_F   gccctcttct gcgtctgccg ttccggccga ccacgggtcg cacctctctt tacgcggact 
KJ638660_F   gccctcttct ccgtctcccg ttccagccga cgacgggtcg cacctctctt ttcgcggact 
KP995113_F   gccctcttct ccgtctgccg ttccagccga cgacgggtcg cacctctctt tacgcggact 
KJ586805_F   gcccccttct ccgtctgccg ttccagccga cgacgggtcg cacctctctt tacgcggcct 
JN792921_F   gcccycttct ccgtctgccg ttccagccga cgacgggtcg cacctctctt tacgcggmct 
KJ676694_F   gccctcttct ccgtctgccg ttcctkccra cgacgggtcg cacctctctt tacgcggact 
AB056513_F   gcccccttct ccgtctgccg ttcctgccga ccacggggcg cacctctctt tacgcggtct 
FJ023674_F   gtccccttct ccgtctgccg taccggccgw ccacggggcg cacctctctt tacgcggact 
FR714503_F   gtcctcttct tcatctgccg taccgaccgt ccacggggcg cacctctctt tacgcggtct 
AB059659_F   gccctcttct ccgcctgccg ttccggccga cgacgggtcg cacctctctt tacgcggact 

             ....|....| ....|....| ....|....| ....|....| ....|....| ....|....| 
                1565       1575       1585       1595       1605       1615              
NC_028129.   cccctcctgt gccttttcat cggccgggcc gtgtgctctt cgcttcacct ctgcaacctg 
FN545832_F   ccccgtctgt gccttctcat ctgccggacc gtgtgcactt cgcttcacct ctgca----- 
AF297624_F   ccccgtctgt gccttctcat ctgccggacc gtgtgcactt cgcttcacct ctgca----- 
KU605533_F   ccccgtctgt gccttctcat ctgccggtcc gtgtgcactt cgcttcacct ctgca----- 
EU054331_F   acccgtctgt gccttctcat ctgacggacc gtgtgcactt cgcttcacct ctgca----- 
KP168435_F   ccccgtccgt tccagctcat ccgccggtcc gtgtgcactt cgcttcacct ctgca----- 
EU859930_F   ccccgtctgt gccttctcat ctgccggtcc gtgtgcactt cgcttcacct ctgca----- 
AB205122_F   ccccgtctgt gccttctcat ctgccggacc gtgtgcactt cgcttcacct ctgca----- 
AB287314_F   ccccgtctgt gccttctcat ctgccggtcc gtgtgcactt cgcttcacct ctgca----- 
AB300371_F   ccccgtctgt gccttctcgt ctgccggacc gtgtgcactt cgcttcacct ctgca----- 
KU964274_F   ccccgtctgt gccttctcat ctgccggacc gtgtgcactt cgcttcacct ctgca----- 
JQ027312_F   ccccgtctgt gccttctcat ctgccggacc gtgtgcactt cgcttcacct ctgca----- 
AB642093_F   ccccgtctgt gccttctcat ctgccggacc gtgtgcactt cgcttcacct ctgca----- 
AF461360_F   ccccgtctgt gccttctcat ctgccggacc gtgtgcactt cgcttcacct ctgca----- 
KX276797_F   ccccgtctgt gccttctcat ctgccggacc gtgtgcactt cgcttcacct ctgca----- 
KX276858_F   ccccgtctgt gccttctcat ctgccggrcc gtgtgcactt cgcttcacct ctgca----- 
JQ429081_F   ccccgtctgt gccttctcat ctgccggacc gtgtgcactt cgcttcacct ctgca----- 
AB241111_F   ccccgtctgt gccttctcgt ctgccggacc gtgtgcactt cgcttcacct ctgca----- 
HQ700502_F   ccccgtctgt gccttctcat ctgccgggcc gtgtgcactt cgcttcacct ctgca----- 
KC774336_F   ccccgtttgt gccgtgtcat cccccggacc gtgtgcactt cgcttcacct gtgca----- 
KJ803774_F   ccccgtctgt gccttctcat ctgccggacc gtgtgcactt cgcttcacct ctgca----- 
GQ475342_F   ccccgtctgt gccttctcat ctgccggacc gtgtgcactt cgcttcacct ctgca----- 
JQ040167_F   ccccgtctgt gccttctcat ctgccggacc gtgtgcactt cgcttcacct ctgca----- 
KC774357_F   ccccgtgggt gccttctcat ttcccggacc gtgtgcagtt cgcttcacct ttgca----- 
EU306725_F   ccccgtctgt gccttctcat ctgccggacc gtgtgcactt cgcttcacct ctgca----- 
KC774351_F   ccccctctgc gcctgctcat cggccggtcc gtgtaccctt cgcttcaccc acgca----- 
KU679957_F   ccccgtctgt gccttctcat ctgccggacc gtgtgcactt cgcttcacct ctgca----- 
KF873536_F   ccccgtctgt gccttctcat cttccggtcc gtgtgcactt cgcttcacct ctgca----- 
KJ598686_F   ccccgtctgt gccttctcat ctgccggacc gtgtgcactt cgcttcacct ctgca----- 
KX276846_F   ccccgtctgt gccttctcat ctgccggacc gtgtgcactt cgattcacct ctgca----- 
JQ429078_F   ccccgtctgt gccttctcat ctgccggacc gtgtgcactt cgcttcacct ctgca----- 
FJ386626_F   ccccgtctgt gccttctcat ctgccggacc gtgtgcactt cgcttcacct ctgca----- 
KF873544_F   ccccgtctgt gccttctcat ctgccgggcc gtgtgcactt cgcttcacct ctgca----- 
KX276855_F   ccccgtctgt gccttctcat ctgccggtcc gtgtgcactt cgcttcacct ctgca----- 
AY167091_F   ccccgtctgt gccttctcat ctgccggacc gtgtgcactt cgcttcacct ctgca----- 
KX276837_F   ccccgtctgt gccttctcat ctgccggacc gtgtgcactt cgcttcacct ctgca----- 
HQ700543_F   ccccgtctgt gccttctcat ctgccggtcc gtgtgcactt cgcttcacct ctgca----- 
KC774444_F   ccccgtttgt gccttctcat ctgccggacc gtgtgcactt cgcttcacct ctgca----- 
AJ627219_F   ccccgtctgt gccttctcat ctgccggacc gtgtgcactt cgcttcacct ctgca----- 
AB090269_F   ccccgtctgt gccttctcat ctgccggtcc gtgtgcactt cgctttacct ctgca----- 
JN664921_F   ccccgtctgt gccttctcat ctgccggacc gtgtgcactt cgcttcacct ctgca----- 
KC875342_F   ccccgtctgt gccttctcat ctgccggacc gtgtgcactt cgcttcacct ctgca----- 
AB219533_F   ccccgtctgt gccttctcat ctgccggacc gtgtgcactt cgcttcacct ctgca----- 
KF849727_F   ccccgtctgt gccttctcat ctgccggacc gtgtgcactt cgcttcacct ctgca----- 
AB036905_F   ccccgtctgt tccttctcat ctgccggacc gtgtgcactt cgcttcacct ctgca----- 
AB116654_F   ccccgtctgt tccttctcat ctgccggacc gtgtgcactt cgcttcacct ctgca----- 
AB365453_F   ccccgtctgt tccttctcat ctgccggtcc gtgtgcactt cgcttcacct ctgca----- 
KJ638660_F   ccccgtytgt tccttctcat ctgccggacc gtgtgcactt cgcttcacct ctgca----- 
KP995113_F   ccccgtctgt tccttctcat cagccggacc gtgtgcactt cgcttcacct ctgca----- 
KJ586805_F   ccccgtctgt tccttctcat ctgccggacc gtgtgcactt cgcttcacct ctgca----- 
JN792921_F   ccccgtctgt tccttctcat ctgccggacc gtgtgcactt cgcttcacct ctgca----- 
KJ676694_F   ccccgtctgt gccttctcac ctgccggacc gtgtgcactt cgcttcacct ctgca----- 
AB056513_F   ccccgtctgt gccttctcat ctgccggacc gtgtgcactt cgcttcacct ctgca----- 
FJ023674_F   ccccgagtgt gccttttcat ctgccggacc gtgtgcactt cgcttcacct ctgca----- 
FR714503_F   ccccgtctgt gccttctcat ctgccggacc gtgtgcactt cgcttcacct ctgca----- 
AB059659_F   ccccgcctgt gccttctcat ctgccggccc gtgtgcactt cgcttcacct ctgca----- 

             ....|....| ....|....| ....|....| ....|....| ....|....| ....|....| 
                1625       1635       1645       1655       1665       1675              
NC_028129.   gagatgcatg gagaccccca tga------a ctctgtc--- -acct----- ---------- 
FN545832_F   -cgttgcatg gagaccaccg tga------a cgcccat--- ---ca----- ---------- 
AF297624_F   -cgttgcatg gagaccaccg tga------a cgcccat--- ---ca----- ---------- 
KU605533_F   -cgttgcatg gagaccaccg tga------a cgcccat--- ---ca----- ---------- 
EU054331_F   -cgttgcatg gcgaccaccg tga------a cgaccat--- ---ca----- ---------- 
KP168435_F   -cgtcgcatg gagaccaccg tga------a cgcccat--- ---ca----- ---------- 
EU859930_F   -cgttgcatg gagaccaccg tgaacgccca cgcccat--- ---ca----- ---------- 
AB205122_F   -cgtcgcatg gagaccaccg tga------a cgcccac--- ---cg----- ---------- 
AB287314_F   -cgtcgcatg gagaccaccg tga------a cgcccac--- ---cg----- ---------- 
AB300371_F   -cgtcgcatg gaaaccaccg tga------a cgcccac--- ---cg----- ---------- 
KU964274_F   -cgtcgcatg ggaaccaccg tga------a cgcccac--- ---ag----- ---------- 
JQ027312_F   -cgtcgcatg gagaccaccg tga------a cacccac--- ---gg----- ---------- 
AB642093_F   -cgtcgcatg gagaccaccg tga------a cgcccac--- ---cg----- ---------- 
AF461360_F   -cgtcgcatg gagaccaccg tga------a cgcccac--- ---cg----- ---------- 
KX276797_F   -cgtcgcatg gagaccaccg tga------a cgcccac--- ---cg----- ---------- 
KX276858_F   -cgtcgcatg gagaccaccg tga------a cgcccac--- ---cg----- ---------- 
JQ429081_F   -cgtcgcatg gagaccaccg tga------a cgcccat--- ---cg----- ---------- 
AB241111_F   -cgtcgcatg gagaccaccg tga------a cgcccac--- ---ca----- ---------- 
HQ700502_F   -cgtcgcatg gagaccaccg tga------a cgcccac--- ---at----- ---------- 
KC774336_F   -cgttgcatg gagaccaccg tga------a cgcccgc--- ---ca----- ---------- 
KJ803774_F   -cgtcgcatg gaaaccaccg tga------a cgcccgc--- ---ca----- ---------- 
GQ475342_F   -cgtcgcatg gagaccaccg tga------a cgcccac--- ---ca----- ---------- 
JQ040167_F   -cgtcgcatg gaaaccaccg tga------a cgcccac--- ---ca----- ---------- 
KC774357_F   -cgtcgcatg gagaccgccg tga------a cccccac--- ---ca----- ---------- 
EU306725_F   -cgtcgcatg gagaccaccg tga------a cgcccac--- ---ca----- ---------- 
KC774351_F   -gaccgcccg gagaccgccg tga------a cccccac--- ---ca----- ---------- 
KU679957_F   -cgtcgcatg gagaccaccg tga------a cgcccac--- ---ct----- ---------- 
KF873536_F   -cgtcgcatg gagaccaccg tga------a cgcccac--- ---at----- ---------- 
KJ598686_F   -cgtcgcatg gaagccaccg tga------a cgcccac--- ---ca----- ---------- 
KX276846_F   -cgtcgcatg gaaaccaccg tga------a cgcccga--- ---ca----- ---------- 
JQ429078_F   -cgtcgcatg gagaccaccg tga------a cgcccgc--- ---ca----- ---------- 
FJ386626_F   -cgtcgcatg gagaccaccg tga------a cgcccac--- ---ca----- ---------- 
KF873544_F   -cgtcgcatg gaaaccaccg tga------a cgcccac--- ---at----- ---------- 
KX276855_F   -cgtcgcatg gagaccaccg tga------a cgcccac--- ---ca----- ---------- 
AY167091_F   -cgtcgcatg gagaccaccg tga------a cgcccat--- ---cacgtct tgcccaaggt 
KX276837_F   -cgtcgcatg gagaccaccg tga------a cgcccac--- ---ca----- ---------- 
HQ700543_F   -cgtcgcatg gagaccaccg tga------a cgcccac--- ---at----- ---------- 
KC774444_F   -cgtcgcatg gagaccaccg tga------a cgcccat--- ---ca----- ---------- 
AJ627219_F   -cgtcgcatg gagaccaccg tga------a cgcccac--- ---ca----- ---------- 
AB090269_F   -cgtcgcatg gagaccaccg tga------a cgcccac--- ---ca----- ---------- 
JN664921_F   -cgtcgcatg gagaccaccg tga------a cgcccac--- ---ca----- ---------- 
KC875342_F   -cgtcgcatg gagaccaccg tga------a cgcccac--- ---ga----- ---------- 
AB219533_F   -cgtcgcatg gaaaccaccg tga------a cgcccacgct catca----- ---------- 
KF849727_F   -cgtcgcatg gagaccaccg tga------a cgcccac--- ---ca----- ---------- 
AB036905_F   -cgtcgcatg gagaccaccg tga------a cgccccc--- ---tg----- ---------- 
AB116654_F   -cgtcgcatg gagaccaccg tga------a cgcccct--- ---cg----- ---------- 
AB365453_F   -cgtcgcatg gagaccaccg tga------a cgccccc--- ---tg----- ---------- 
KJ638660_F   -cgtcgcatg gagacaaccg tga------a cgccccc--- ---tg----- ---------- 
KP995113_F   -cgtcgcatg gagaccaccg tga------a cgccccc--- ---tg----- ---------- 
KJ586805_F   -cgtcgcatg gagaccaccg tga------a cgcccct--- ---cg----- ---------- 
JN792921_F   -cgtcgcatg gagaccaccg tga------a cgcccct--- ---cg----- ---------- 
KJ676694_F   -cgtcgmatg gagaccaccg tga------a cgcccac--- ---yg----- ---------- 
AB056513_F   -cgttacatg gaaaccgcca tga------a cacctct--- ---ca----- ---------t 
FJ023674_F   -cgtcgcatg gaaaccaccg tga------a cgcccac--- ---ct----- ---------- 
FR714503_F   -cgtcgcatg gagaccaccg tga------a cgcccac--- ---tt----- ---------- 
AB059659_F   -cgtcacatg gagaccaccg tga------a cgcccct--- ---tg----- ---------- 

             ....|....| ....|....| ....|....| ....|....| ....|....| ....|....| 
                1685       1695       1705       1715       1725       1735              
NC_028129.   ---------- ---------- ---------- ---------- ---------- gcctgcgtaa 
FN545832_F   gatcc----- -------tgc ccaagg---- ---------- ---------- tcttacataa 
AF297624_F   gatcc----- -------tgc ccaagg---- ---------- ---------- tcttacataa 
KU605533_F   gatcc----- -------tgc ccaagg---- ---------- ---------- tcttacataa 
EU054331_F   gatgc----- -------tgc gcaagt---- ---------- ---------- tgttacataa 
KP168435_F   gatcc----- -------tgc ccaagg---- ---------- ---------- tcttacataa 
EU859930_F   gatcc----- -------tgc ccaagg---- ---------- ---------- tcttacataa 
AB205122_F   gaacc----- -------tgc ccaagg---- ---------- ---------- tcttacataa 
AB287314_F   gaacc----- -------tgc ccaagg---- ---------- ---------- tcttacataa 
AB300371_F   gaacctgccc aaggtcttgc ccaagg---- ---------- ---------- tcttgcataa 
KU964274_F   gaacc----- -------tgc ccaagg---- ---------- ---------- tcttgcataa 
JQ027312_F   gaacc----- -------tgc ccaaggtctt gcataagagg actcttggac tcttgcataa 
AB642093_F   gaacc----- -------tgc ccaagg---- ---------- ---------- tcttgcataa 
AF461360_F   gaact----- -------tgc ccaagg---- ---------- ---------- tcttgcataa 
KX276797_F   gaact----- -------tgc ccaagg---- ---------- ---------- tcttgcataa 
KX276858_F   gaacc----- -------tgc ccaagg---- ---------- ---------- tcttgcataa 
JQ429081_F   gaacc----- -------tgc ccaagg---- ---------- ---------- tcttgcataa 
AB241111_F   ggtct----- -------tgc ccaagg---- ---------- ---------- tcttacataa 
HQ700502_F   ggtat----- -------tgc ccaagg---- ---------- ---------- tcttgcataa 
KC774336_F   ggtct----- -------tgc ccaagg---- ---------- ---------- tcttacataa 
KJ803774_F   ggtct----- -------tgc ctaagg---- ---------- ---------- tcttacataa 
GQ475342_F   ggtct----- -------tgc ccaagg---- ---------- ---------- tcttacataa 
JQ040167_F   ggtct----- -------tgc ccaagg---- ---------- ---------- tcttacataa 
KC774357_F   ggtct----- -------tcc ccaagg---- ---------- ---------- ttttacaaaa 
EU306725_F   ggtct----- -------tgc ccaagg---- ---------- ---------- tcttacataa 
KC774351_F   ggtct----- -------tcc cccaag---- ---------- ---------- ttgtgcaaaa 
KU679957_F   gakct----- -------tgc ccaagg---- ---------- ---------- tcttgcataa 
KF873536_F   gatct----- -------tgc ccaagg---- ---------- ---------- tcttgcataa 
KJ598686_F   ggtct----- -------tgc ccaagg---- ---------- ---------- tcttacataa 
KX276846_F   ggtct----- -------tgc ccaagg---- ---------- ---------- tcttacataa 
JQ429078_F   ggtct----- -------tgc ccaagg---- ---------- ---------- tcttacataa 
FJ386626_F   ggtct----- -------tgc ccaagg---- ---------- ---------- tcttacataa 
KF873544_F   gakct----- -------tgc ctaagg---- ---------- ---------- tcttgcataa 
KX276855_F   ggtct----- -------tgc ccaagg---- ---------- ---------- tcttgcataa 
AY167091_F   cgtct----- -------tgc ccaagg---- ---------- ---------- tcttatataa 
KX276837_F   ggyct----- -------tgc ccaagg---- ---------- ---------- tcttacataa 
HQ700543_F   gatct----- -------tgc ccaagg---- ---------- ---------- tcttgcataa 
KC774444_F   attct----- -------tgc ccaagg---- ---------- ---------- tcttacataa 
AJ627219_F   aatct----- -------tgc ccaagg---- ---------- ---------- tcttacataa 
AB090269_F   attct----- -------tgc ccaagg---- ---------- ---------- tcttacataa 
JN664921_F   aatat----- -------tgc ccaagg---- ---------- ---------- tcttacataa 
KC875342_F   aatct----- -------tgc ccaaga---- ---------- ---------- tcttatataa 
AB219533_F   aatat----- -------tgc ccaagg---- ---------- ---------- tcttatataa 
KF849727_F   cgtct----- -------tgc ccaagg---- ---------- ---------- tcttacataa 
AB036905_F   gaatc----- -------tgc caacag---- ---------- ---------- tcttacataa 
AB116654_F   aagct----- -------tgc caacag---- ---------- ---------- tcttacataa 
AB365453_F   gagtt----- -------tgc caacag---- ---------- ---------- tcttacataa 
KJ638660_F   gagtt----- -------tgc caacag---- ---------- ---------- ccttacataa 
KP995113_F   gagtt----- -------tgc caacag---- ---------- ---------- ccttacataa 
KJ586805_F   aagct----- -------tgc caacag---- ---------- ---------- tcttacataa 
JN792921_F   aagct----- -------tgc caacag---- ---------- ---------- tcttacataa 
KJ676694_F   gagty----- -------tgc caacag---- ---------- ---------- tcttacataa 
AB056513_F   catctg---- ---------- ccaagg---- ---------- ---------c agttatataa 
FJ023674_F   ggtat----- -------tgc ccaagg---- ---------- ---------- tattgcataa 
FR714503_F   gagct----- -------tgc ccaagg---- ---------- ---------- tattgcataa 
AB059659_F   gaact----- -------tgc caacaa---- ---------- ---------- ccttatataa 

             ....|....| ....|....| ....|....| ....|....| ....|....| ....|....| 
                1745       1755       1765       1775       1785       1795              
NC_028129.   gaagaccctt ggactccgca ct-------- ----gcacca cctaccgtga tggagcaata 
FN545832_F   gaggactctt ggactcccag ca-------- ----atgtca acgaccgacc ttgaggccta 
AF297624_F   gaggactctt ggactcccag ca-------- ----atgtca acgaccgacc ttgaggccta 
KU605533_F   gaggactctt ggactcccag ca-------- ----atgtca acgaccgacc ttgaggccta 
EU054331_F   aagagctgtt ggactcccag ca-------- ----atatca acagccgacc ttgaggctta 
KP168435_F   gaggactctt ggactcccag ca-------- ----atgtca acgaccgacc ttgaggccta 
EU859930_F   gaggactctt ggacttccag ca-------- ----atgtca acgaccgacc ttgaggccta 
AB205122_F   gaggactctt ggactttcag ca-------- ----atgtca acggccgacc ttgaggcata 
AB287314_F   gaggactctt ggactttcag ca-------- ----atgtca atgaccgacc ttgaggcata 
AB300371_F   gaggactctt ggactttcag ca-------- ----atgtca acgaccgacc ttgaggcata 
KU964274_F   gaggactctt ggactttcag ca-------- ----atgtca acgaccgacc ttgaggcata 
JQ027312_F   gaggactctt ggactttcag ca-------- ----atgtya acgaccgacc ttgaggcata 
AB642093_F   gaggactctt ggactgtcaa ca-------- ----atgtca acgaccgacc ttgaggcata 
AF461360_F   gaggactctt ggactttcag ca-------- ----atgtca acgaccgacc ttgaggcata 
KX276797_F   gaggactctt ggactttcgg ca-------- ----atgtca acgaccgacc ttgaggctta 
KX276858_F   gaggactctt ggactttcag ca-------- ----atgtca acgaccgacc ttgaggcata 
JQ429081_F   gaggactctt ggactttcag ca-------- ----atgtca acgaccgacc ttgaggcata 
AB241111_F   gaggactctt ggactctcag ca-------- ----atgtca acgaccgacc ttgaggcgta 
HQ700502_F   gaggactctt ggactctcat ca-------- ----atgtca acgaccgacc ttgaggcata 
KC774336_F   gaggactatt ggactctcag ca-------- ----aggtta acgaccgacc ttgaggcata 
KJ803774_F   gaggactctt ggactctcag ca-------- ----atgtca acgaccgacc ttgaggcata 
GQ475342_F   gaggactctt ggactctcag ca-------- ----atgtca acgaccgacc ttgaggcata 
JQ040167_F   gaggactctt ggactcgcag ca-------- ----atgtca acgaccgacc ttgaggcata 
KC774357_F   gaggactctt ggactctcag aa-------- ----aagtca acgacagacc ttgaggcatc 
EU306725_F   gaggactctt ggactctcag ca-------- ----atgtca acgaccgacc ttggggcata 
KC774351_F   gaggaccaca ggaggatcag cg-------- ----gcgtca aagacagacc ttcaagcata 
KU679957_F   gaggactctt ggactctcag cg-------- ----atgtca acgaccgacc ttgaggcata 
KF873536_F   gaggactctt ggactcycag cg-------- ----atgtca acgaccgacc ttgaggcata 
KJ598686_F   gaggactctt ggactcgcag ca-------- ----atgtca acgaccgacc ttgaggcata 
KX276846_F   gaggactctt ggactctcag ca-------- ----atgtca acgaccgacc ttgaggcata 
JQ429078_F   gaggactctt ggactctcag ca-------- ----atgtca acgaccgacc ttgaggcata 
FJ386626_F   gaggactctt ggactctcag ca-------- ----atgtca acgaccgacc ttgaggcata 
KF873544_F   aaggactctt ggactctcag ca-------- ----atgtca acgaccgacc ttgaggcata 
KX276855_F   gaggactctt ggactctcag cg-------- ----atgtca acgaccgacc ttgaggcata 
AY167091_F   gcggactctt ggactctcag ca-------- ----atgtca acgaccgacc ttgaggagta 
KX276837_F   gaggactctt ggactctcag ca-------- ----atgtca acgaccgacc ttgaggcata 
HQ700543_F   gaggactctt ggactcacag cg-------- ----atgtca acgaccgacc ttgaggcata 
KC774444_F   gcggactctt ggactctctg ta-------- ----atgtca acgaccgacc ttgaggcata 
AJ627219_F   gaggactctt ggactctctg ca-------- ----atgtca acgaccgacc ttgaggcata 
AB090269_F   gaggactctt ggactctctg ta-------- ----atgtca acgaccgacc ttgaggtata 
JN664921_F   gaggactctt ggactctcag ca-------- ----atgtca acgaccgacc ttgaggcata 
KC875342_F   gaggactctt ggactctcca ca-------- ----atgtca acgaccgatc ttgagcaata 
AB219533_F   gaggactctt ggactctctg ca-------- ----atgtca acgaccgacc ttgaggcata 
KF849727_F   gaggactctt ggactctctg ca-------- ----atgtca acgaccgacc ttgaggcata 
AB036905_F   gaggactctt ggactttcag ga-------- ----cggtca atgacctgga tcgaagaata 
AB116654_F   gcggactctt ggactttcag ga-------- ----aggtca atgacctgga tcgaagaata 
AB365453_F   taggactatt ggactttcag gacggtcaat gacccggtca atgacctgga tcgaagaata 
KJ638660_F   gcggactctt ggactgtcag ga-------- ----cggtca atgacctgga tcgaagatta 
KP995113_F   gaggactctt ggactttcag ga-------- ----gggtca atgccctgga tcgaagaata 
KJ586805_F   gcggactctt ggactttcag ga-------- ----aggtca atcacctgga tcgaagaata 
JN792921_F   gcggactctt ggactttcag ga-------- ----aggtca atgacctgga tcgaagaata 
KJ676694_F   gaggactctt ggactttcag ga-------- ----cggtca atgacctgga tcgaagaata 
AB056513_F   gaggactctt ggactgtttg tt-------- ----atgtca acaaccgggg tggagaaata 
FJ023674_F   gaggactctt ggactctctg ca-------- ----atgtca acgaccgacc ttgaggcata 
FR714503_F   gcggactctt ggactctcag ca-------- ----atgtca acgaccgacc ttgaggcata 
AB059659_F   gaggactctt ggactttcgc cc-------- ----cggtca acgacctgga ttgaggaata 

             ....|....| ....|....| ....|....| ....|....| ....|....| ....|....| 
                1805       1815       1825       1835       1845       1855              
NC_028129.   catcaaagac tgtttgtttg aacagtggga agaacaaggg gaggagccta ggttaaaggt 
FN545832_F   cttcaaagac tgtgtgttta aagactggga ggagttgggg gaggagatta ggttaatgat 
AF297624_F   cttcaaagac tgtgtgttta aggactggga ggagttgggg gaggagatta ggttaatgat 
KU605533_F   cttcaaagac tgtgtgttta aagactggga ggagttgggg gaggagatta ggtcaaaggt 
EU054331_F   cttcaaagac tgtgtgttta aagactggga ggagttgggg gaggagatta ggctaaaggt 
KP168435_F   cttcaaagac tgtgtgttta aagactggga ggagttgggg gaggagatta ggttaaaggt 
EU859930_F   cttcaaagac tgtgtgttta aggactggga ggagctgggg gaggagatta ggttaaaggt 
AB205122_F   cttcaaagac tgtgtgttta ctgagtggga ggagttgggg gaggagatta ggttaatgat 
AB287314_F   cttcaaagac tgtgtgttta atgagtggga ggagttgggg gaggagatta ggttaaaggt 
AB300371_F   cttcaaagac tgtgtgttta ctgagtggga ggagctgggg gaggagaata ggttaatgat 
KU964274_F   cttcaaagac tgtgtgttta ctgagtggga ggagttgggg gaggagtcta ggttaatgat 
JQ027312_F   cttcaaagac tgtgtgttta ctgagtggga ggagttggrg gaggagatca ggttaaaggt 
AB642093_F   cttcaaagac tgtgtgttta ctgagtggga ggagttgggg gaggagatga ggttaaaggt 
AF461360_F   cttcaaagac tgtgtgttta ctgaatggga ggagttgggg gaggagaata ggttaatgat 
KX276797_F   cttcaaagac tgtgtgttta ctgagtggga ggagttgggg gaggagatga ggttaaaggt 
KX276858_F   cttcaaagac tgtgtgttta ctgagtggga ggagttgggg gaggagatga ggttaaaggt 
JQ429081_F   cttcaaagac tgtgtgttta atgagtggga ggagttgggt gaggagatca ggttaatgat 
AB241111_F   cttcaaagac tgtttgttta aagactggga ggagttgggg gaggagatta ggttaaaggt 
HQ700502_F   cttcaaagac tgtgtgttta aggactggga ggagttgggg gaggagatca ggttaaaggt 
KC774336_F   cttcaaagcc tgtgtattta aggaatggga ggagttgggg gaggagagta ggataaaggt 
KJ803774_F   cttcaaagac tgtgtattta aagactggga ggagctgggg gaggagatga ggttaaaggt 
GQ475342_F   cttcaaagac tgtttgttta aagactggga ggagttgggg gaggagagta ggttaatgat 
JQ040167_F   cttcaaagac tgtttgttta aggactggga ggagttgggg gaggagawta ggttaatgat 
KC774357_F   cttcaaagac tgtgtgttta aagaatcatt acactgtgtg gaagagatta gtttaatgat 
EU306725_F   cttcaaagac tgtgtgttta aagactggga ggagttgggg gaggagatta ggttaatgat 
KC774351_F   ccgcccgacc ttgaaggtta aagaatggaa ggagtgggaa aaggagggaa gaggaagaat 
KU679957_F   cttcaaagac tgtttgttta aagactggga ggagttgggg gagragatta ggttaaaggt 
KF873536_F   cttcaaagac tgtttgttta aagactggga ggagttgggg gaggagawta ggttaawgat 
KJ598686_F   cttcaaagac tgtttgttta aggactggga ggagttgggg gag------- ---------- 
KX276846_F   cttcaaagac tgtgtattta aagactggga ggarttgggg gaggagacta ggttaatgat 
JQ429078_F   cttcaaagac tgtgtattta aagactggga ggagttgggg gaggagacta ggttaatgat 
FJ386626_F   cttcaaagac tgtttgttta aagactggga ggagttgggg gaggagatta ggttaatgat 
KF873544_F   cttcaaagac tgtgtgttta aagactggga ggagttgggk saggagatta ggttaawgrt 
KX276855_F   cttcagagac tgtgtattta aggactggga ggagttgggg gaggagatta ggttaatgat 
AY167091_F   cttcaaagac tgtttgttta aagactggga ggagttgggg gaggagacta ggttaatgat 
KX276837_F   cttcaaagac tgtgtgttta aagactggga ggagttgggg gaggagdyta ggttaaagat 
HQ700543_F   cttcaaagac tgtgtattta aggactggga ggagttgggg gaggagatta ggttaaaggt 
KC774444_F   cttcaaagac tgtttgttta aagactggga ggagttgggg gaggagatta gattaaaggt 
AJ627219_F   cttcaaagac tgtttgttca aagactggga ggagttgggg gaggagctta gattaaaggt 
AB090269_F   cttcaaagac tgtttgttta aggactggga ggagttgggg gaggagacta gattaatgat 
JN664921_F   cttcaaagac tgtttgttta aagactggga ggagttgggg gaggagatta ggttaaaggt 
KC875342_F   cttcaaagac tgtttgttta aggactggga ggagttgggg gaggagatta ggttaatgat 
AB219533_F   cttcaaagac tgtttgttta aagactggga ggagttgggg gaggaaacta gattaatgat 
KF849727_F   cttcaaagac tgtttgttta aagactggga ggagttgggg gaggagatta gattaaaggt 
AB036905_F   catcaaagac tgtgtattta aggactggga ggagctgggg gaggagatca ggttaaaggt 
AB116654_F   catcaaagac tgtgtattta aggactggga ggagctgggg gaggagacta ggttaatgat 
AB365453_F   catcaaagac tgtgtattta aagactggga ggagttgggg gaggagatta ggttaatgat 
KJ638660_F   catcaaagac tgtgtattta aggactggga ggagtcgggg gaggagataa ggttaatgat 
KP995113_F   catcaaagac tgtgtattta aggactggga ggagtcgggg gaggagacta ggttaatgat 
KJ586805_F   catcaaagac tgtgtattta aggactggga ggagctgggg gaggagatta ggttaaaggt 
JN792921_F   catcaaagac tgtgtattta aggactggga ggagctgggg gaggagatta ggttaatgat 
KJ676694_F   catcaaagac tgtgtgttta aagactggga ggagttgggg gaggagatca ggttaaaggt 
AB056513_F   cttcaaggac tgtgtttttg ctgagtggga agaattaggc aatgagtcca ggttaatgac 
FJ023674_F   cttcaaagac tgtgtattta aagactggga ggagttgggg gaggagatta ggttaaaggt 
FR714503_F   cttcaaagac tgtgtgttta aagactggga ggagttgggg gaggagatta ggttaatgat 
AB059659_F   catcaaggac tgtgtattta aggactggga ggagtcgggg gaggagttga ggttaaaggt 

             ....|....| ....|....| ....|....| ....|....| ....|....| ....|....| 
                1865       1875       1885       1895       1905       1915              
NC_028129.   ctttgtatta ggaggctgta ggcataaatt ggtgggaact gcctcaccat gcat------ 
FN545832_F   ttttgtatta ggaggctgta ggcataaatt ggtctgcgca ccatcatcat gcaa------ 
AF297624_F   ctttgtatta ggaggctgta ggcataaatt ggtctgcgca ccagcaccat gcaa------ 
KU605533_F   ctttgtatta ggaggctgta ggcataaatt ggtctgcgca ccatcatcat gcaa------ 
EU054331_F   ctttgtatta agaggctgta ggcataaatt ggtctgcgca ccatcatcat gcaa------ 
KP168435_F   ctttgtatta ggaggctgta ggcataaatt ggtctgcgca ccatcatcat gcaa------ 
EU859930_F   ctttgtatta ggaggctgta ggcataaatt ggtctgcgca ccagcaccat gcaa------ 
AB205122_F   ctttgtacta ggaggctgta ggcataaatt ggtctgttca ccagcaccat gcaa------ 
AB287314_F   ctttgtacta ggaggctgta ggcataaatt ggtctgttca ccagcaccat gcaa------ 
AB300371_F   ctttgtactc ggaggctgta ggcataaatt ggtctgttca ccagcaccat gcaa------ 
KU964274_F   ctttgtacta ggaggctgta ggcataaatt ggtgtgctca ccaataccat gcaa------ 
JQ027312_F   ctttgtactg ggaggctgta ggcataaatt ggtgtgttca ccagcaccat gcaa------ 
AB642093_F   ctttgtatta ggaggctgta ggcataaatt ggtctgctca ccagcaccat gcaa------ 
AF461360_F   ctttgtacta ggaggctgta ggcataaatt ggtgtgttca ccagcaccat gcaa------ 
KX276797_F   ctttgtacta ggaggctgta ggcataaatt ggtgtgttca ccagcaccat gcaa------ 
KX276858_F   ctttgtacta ggaggctgta ggcataaatt ggtctgttca ccagcaccmt gcaa------ 
JQ429081_F   ctttgtacta ggaggctgta ggcataaatt ggtctgttca ccagcaccat gcaa------ 
AB241111_F   ctttgtacta ggaggctgta ggcataaatt ggtctgcgta ccagcaccat gcaa------ 
HQ700502_F   ctttgtatta ggaggctgta ggcataaatt ggtctgttca ccagcaccat gcaa------ 
KC774336_F   ctttgtacta ggaggctgta ggcataaatt ggtgtgttca ccagcaccat gcaa------ 
KJ803774_F   ctttgtactg ggaggctata ggaataaatt ggtctgttca ccagcaccat gcaa------ 
GQ475342_F   ctttgtacta ggaggctgta ggcataaatt ggtctgttca ccagcaccat gcaa------ 
JQ040167_F   ctttgtacta ggaggctgta ggcataaatt ggtctgttca ccagcaccat gcaa------ 
KC774357_F   ctttgtacta ggaggctgta ggcataaatt ggtctgttca ccagcaccat gcaa------ 
EU306725_F   ctttgtacta ggaggctgta ggcataaatt ggtctgttca ccagcaccat gcaacttttt 
KC774351_F   cctggtacta ggaggctgta ggcataaatt ggtctgcgta ccagcaccat gcaa------ 
KU679957_F   ctttgtacta ggaggctgta ggcataaatt ggtctgttca ccagcaccat gcaa------ 
KF873536_F   ytttgtayta ggaggctgta ggcataaatt ggtctgttca ccagcaccat gcaa------ 
KJ598686_F   ----gtacta ggaggctgta ggcataaatt ggtctgttca ccagcaccat gcaa------ 
KX276846_F   ttttgtactr ggaggctgta ggcataaatt ggtctgttca ccatcaccat gcaa------ 
JQ429078_F   ctttgtactg ggaggctgta ggcataaatt ggtctgttca ccagcaccat gcaa------ 
FJ386626_F   ctttgtacta ggaggctgta ggcataaatt ggtctgttca ccagcaccat gcaa------ 
KF873544_F   ttatgtatta ggaggctgta ggcataaatt ggtctgttca ccagcaccat gcaa------ 
KX276855_F   ctttgtacta ggaggctgta ggcataaatt ggtctgttca ccagcaccat gcaa------ 
AY167091_F   ctttgtacta ggaggctgta ggcataaatt ggtctgttca ccagcaccat gcaa------ 
KX276837_F   ttwtgtacta ggaggctgta ggcataaatt ggtctgttca ccagcaccat gcaa------ 
HQ700543_F   ctttgtacta ggaggctgta ggcataaatt ggtctgttca ccagcaccat gcaa------ 
KC774444_F   ctttgtatta ggaggctgta ggcataaatt ggtctgttca ccagcaccat gcaa------ 
AJ627219_F   ctttgtacta ggaggctgta ggcataaatt ggtctgcgca ccagcaccat gcaa------ 
AB090269_F   ctttgtacta ggaggctgta ggcataaatt ggtctgcgca ccagcaccat gcaa------ 
JN664921_F   ctttgtacta ggaggctgta ggcataaatt ggtctgcgca ccagcaccat gcaa------ 
KC875342_F   ctttgtatta ggaggctgta ggcataaatt ggtctgcgca ccagcaccat gcaa------ 
AB219533_F   ttatgtatta ggaggctgta ggcataaatt ggtctgcgca ccagtaccat gcaa------ 
KF849727_F   ctttgtacta ggaggctgta ggcataaatt ggtctgcgca ccagcaccat gcaa------ 
AB036905_F   ctttgtacta ggaggctgta ggcataaatt ggtctgttca ccagcaccat gcaa------ 
AB116654_F   ttttgtatta ggaggctgta ggcataaatt ggtctgttca ccagcaccat gcaa------ 
AB365453_F   ctttgtacta ggaggctgta ggcataaatt ggtctgttca ccagcaccat gcaa------ 
KJ638660_F   ctttgtacta ggaggctgta ggcataaatt ggtctgttca ccagcaccat gcaa------ 
KP995113_F   ctttgtatta ggaggctgta ggcataaatt ggtctgttca ccagcaccat gcaa------ 
KJ586805_F   ctttgtatta ggaggctgta ggcataaatt ggtctgttca ccagccccat gcaa------ 
JN792921_F   ctttgtatta ggaggctgta ggcataaatt ggtctgttca ccagcaccat gcaa------ 
KJ676694_F   ctttgtacta ggaggctgta ggcataaatt ggtctgnnca ccagttccat gcaa------ 
AB056513_F   ctttgtatta ggaggctgta ggcataaatt ggtctgcgca ccagcaccat gtaa------ 
FJ023674_F   ctttgtactg ggaggctgta ggcataaatt ggtctgttca ccaacaccat gcaa------ 
FR714503_F   ctttgtacta ggaggctgta ggcataaatt ggtctgttca ccagcaccat gcaa------ 
AB059659_F   ctttgtacta ggaggctgta ggcataaatt ggtctgttca ccagcaccat gcaa------ 

             ....|....| ....|....| ....|....| ....|....| ....|....| ....|....| 
                1925       1935       1945       1955       1965       1975              
NC_028129.   ---------- ---------- ---------- ---------- ---------- -ctttttcac 
FN545832_F   ---------- ---------- ---------- ---------- ---------- -ctttttcac 
AF297624_F   ---------- ---------- ---------- ---------- ---------- -ctttttcac 
KU605533_F   ---------- ---------- ---------- ---------- ---------- -atttttcac 
EU054331_F   ---------- ---------- ---------- ---------- ---------- -ctttttcac 
KP168435_F   ---------- ---------- ---------- ---------- ---------- -ctttttcac 
EU859930_F   ---------- ---------- ---------- ---------- ---------- -ctttttcac 
AB205122_F   ---------- ---------- ---------- ---------- ---------- -ctttttcac 
AB287314_F   ---------- ---------- ---------- ---------- ---------- -ctttttcac 
AB300371_F   ---------- ---------- ---------- ---------- ---------- -ctttttcac 
KU964274_F   ---------- ---------- ---------- ---------- ---------- -ctttttcac 
JQ027312_F   ---------- ---------- ---------- ---------- ---------- -ctttttcac 
AB642093_F   ---------- ---------- ---------- ---------- ---------- -ctttttcac 
AF461360_F   ---------- ---------- ---------- ---------- ---------- -ctttttcac 
KX276797_F   ---------- ---------- ---------- ---------- ---------- -ctttttcac 
KX276858_F   ---------- ---------- ---------- ---------- ---------- -ctttttcac 
JQ429081_F   ---------- ---------- ---------- ---------- ---------- -ctttttcac 
AB241111_F   ---------- ---------- ---------- ---------- ---------- -ctttttcac 
HQ700502_F   ---------- ---------- ---------- ---------- ---------- -ctttttcac 
KC774336_F   ---------- ---------- ---------- ---------- ---------- -ctttttcac 
KJ803774_F   ---------- ---------- ---------- ---------- ---------- -ctttttcac 
GQ475342_F   ---------- ---------- ---------- ---------- ---------- -ctttttcac 
JQ040167_F   ---------- ---------- ---------- ---------- ---------- -atttttcac 
KC774357_F   ---------- ---------- ---------- ---------- ---------- -ctttttcac 
EU306725_F   cacctctgcc taatcaccat gcaacttttt cacctctacc taaccatgca tctttttcac 
KC774351_F   ---------- ---------- ---------- ---------- ---------- -ctttttcac 
KU679957_F   ---------- ---------- ---------- ---------- ---------- -ctttttcac 
KF873536_F   ---------- ---------- ---------- ---------- ---------- -ctttttcac 
KJ598686_F   ---------- ---------- ---------- ---------- ---------- -ctttttcac 
KX276846_F   ---------- ---------- ---------- ---------- ---------- -ctttttcac 
JQ429078_F   ---------- ---------- ---------- ---------- ---------- -ctttttcac 
FJ386626_F   ---------- ---------- ---------- ---------- ---------- -ctttttcac 
KF873544_F   ---------- ---------- ---------- ---------- ---------- -ctttttcac 
KX276855_F   ---------- ---------- ---------- ---------- ---------- -ctttttcac 
AY167091_F   ---------- ---------- ---------- ---------- ---------- -ctttttcac 
KX276837_F   ---------- ---------- ---------- ---------- ---------- -ctttttcac 
HQ700543_F   ---------- ---------- ---------- ---------- ---------- -ctttttcac 
KC774444_F   ---------- ---------- ---------- ---------- ---------- -ctttttcac 
AJ627219_F   ---------- ---------- ---------- ---------- ---------- -ctttttcac 
AB090269_F   ---------- ---------- ---------- ---------- ---------- -ctttttcac 
JN664921_F   ---------- ---------- ---------- ---------- ---------- -ctttttcac 
KC875342_F   ---------- ---------- ---------- ---------- ---------- -ctttttgac 
AB219533_F   ---------- ---------- ---------- ---------- ---------- -ctttttcac 
KF849727_F   ---------- ---------- ---------- ---------- ---------- -ctttttcac 
AB036905_F   ---------- ---------- ---------- ---------- ---------- -ctttttcac 
AB116654_F   ---------- ---------- ---------- ---------- ---------- -ctttttcac 
AB365453_F   ---------- ---------- ---------- ---------- ---------- -ctttttcac 
KJ638660_F   ---------- ---------- ---------- ---------- ---------- -ctttttcac 
KP995113_F   ---------- ---------- ---------- ---------- ---------- -ctttttcac 
KJ586805_F   ---------- ---------- ---------- ---------- ---------- -ctttttcac 
JN792921_F   ---------- ---------- ---------- ---------- ---------- -ctttttcac 
KJ676694_F   ---------- ---------- ---------- ---------- ---------- -ctttttcac 
AB056513_F   ---------- ---------- ---------- ---------- ---------- -ctttttcac 
FJ023674_F   ---------- ---------- ---------- ---------- ---------- -ctttttcac 
FR714503_F   ---------- ---------- ---------- ---------- ---------- -ctttttcac 
AB059659_F   ---------- ---------- ---------- ---------- ---------- -ctttttcac 

             ....|....| ....|....| ....|....| ....|....| ....|....| ....|....| 
                1985       1995       2005       2015       2025       2035              
NC_028129.   ctctgcctga tcatcttatg ttcatgtcct actgttcaag cctccaagct gtgccttggg 
FN545832_F   ctctgcctaa tcatctcttg tacatgtccc acttttcaag cctccaagct gtgccttggv 
AF297624_F   ctctgcctaa tcatctcttg tacatgtccc actgttcaag cctccaagct gtgccttggg 
KU605533_F   ctctgcataa tcatctctta ttcatgtccc actgttcaag cctccaagct gtgccttgga 
EU054331_F   ctctgcctaa tcatttcttg tacatgtccc acttttcaag cctccaagct gtgccttggg 
KP168435_F   ctctgcctaa tcatctcttg tacatgtccc actgttcaag cctccaagct gtgccttgga 
EU859930_F   ctctgcctaa tcatctcttg tacatgtccc actgttcaag cctccaagct gtgccttggg 
AB205122_F   ctctgcctaa tcacctcttg ttcatgtcct actgttcaag cctccaagct gtgccttggg 
AB287314_F   ctctgcctag tcatctcttg ttcatgtcct actgttcaag cctccaagct gtgccttggg 
AB300371_F   ctctgcctaa tcatctcttg ttcatgtcct acttttcaag cctccaagct gtgccttggg 
KU964274_F   ctctgcctaa tcatctcttg ttcatgtcct acttttcaag cctccaagct gtgccttggg 
JQ027312_F   ctctgcctaa tcatctcttg ttcatgtcct acttttcaag cctccaagct gtgccttggg 
AB642093_F   ctctgcctag tcatctcttg ttcatgtcct actgttcaag cctccaagct gtgccttggg 
AF461360_F   ctctgcctaa tcatctcatg ttcatgtcct actgttcaag cctccaagct gtgccttggg 
KX276797_F   ctctgcctaa tcatctcttg ttcatgtcct acttttcaag cctccaagct gtgccttggg 
KX276858_F   ctctgcctaa tcatctcwtg ttcatgtcct actgttcaag cctccaagct gtgccttggg 
JQ429081_F   ctctgcctaa tcatctcatg ttcatgtcct actgttcaag cctccaagct gtgccttggg 
AB241111_F   ctctgcctaa tcatctcatg ttcatgtcct actgttcaag cctccaagct gtgccttggg 
HQ700502_F   ctctgcctaa tcatctcatg ttcatgtcct actgttcaag cctccaagct gtgccttggg 
KC774336_F   ctctgcctaa tcatctcatg ttcatgtcct actgttcaag cctccaagct gtgccttggg 
KJ803774_F   ctctgcctaa tcatctcatg ttcatgtccc actgttcaag cctccaagct gtgccttggg 
GQ475342_F   ctctgcctaa tcatctcttg ttcatgtcct actgttcaag cctccaagct gtgccttggg 
JQ040167_F   ctctgcctaa tcatctcatg ttcatgtcct actgttcaag cctccaagct gtgccttggg 
KC774357_F   ctctgcctaa tcatctcatg ttcatgtcct actgttcaag cctccaagct gtgccttggg 
EU306725_F   ctctgcctaa tcatctcatg ttcatgtcct actgttcaag cctccaagct gtgccttggg 
KC774351_F   ctctgcctaa tcatctcatg ttcatgtcct actgttcaag cctccaagct gtgccttggg 
KU679957_F   ctctgcctaa tcatctcatg ttcatgtcct actgttcaag cctccaagct gtgccttggg 
KF873536_F   ctctgcctaa tcatctcwtg ttcatgtcct actgttcaag cctccaagct gtgccttggk 
KJ598686_F   ctctgcctaa tcatctcttg ttcatgtcct actgttcaag cctccaagct gtgccttggg 
KX276846_F   ctctgcctaa tcatctcatg ttcatgttcc actgttcaag cctccaagct gtgccttggg 
JQ429078_F   ctctgcctaa tcatctcttg ttcatgtcct actgttcaag cctccaagct gtgccttggg 
FJ386626_F   ctctgcctaa tcatctcatg ttcatgtcct actgttcaag cctccaagct gtgccttggg 
KF873544_F   ctctgcctaa tcatctcttg ttcatgtcct actgttcaag cctccaagct gtgccttggg 
KX276855_F   ctctgcctaa tcatctcttg ttcatgtcct actgttcaag cctccaagct gtgccttggg 
AY167091_F   ctctgcctaa tcatctcatg ttcatgtcct actgttcaag cctccaagct gtgccttggg 
KX276837_F   ctctgcctaa tcatctcttg ttcatgtyct actkttcaag cctccaagct gtgccttggg 
HQ700543_F   ctctgcctaa tcatctcatg ttcatgtcct actgttcaag cctccaagct gtgccttgga 
KC774444_F   ctctgcctaa tcatctcatg ttcatgtcct actgttcaag cctccaagct gtgccttggg 
AJ627219_F   ctctgcctaa tcatctcttg ttcatgtcct actgttcaag cctccaagct gtgccttggg 
AB090269_F   ctctgcctaa tcatctcttg ttcatgtcct actgttcaag cctccaagct gtgccttggg 
JN664921_F   ctctgcctaa tcatctcttg ttcatgtcct actgttcaag cctccaagct gtgccttggg 
KC875342_F   ctctgcctaa tcatcttttg ttcatgtccc acttttcaag cctccaagct gtgccttggg 
AB219533_F   ctctgcctaa tcatctcttg ttcatgtcct actgttcaag cctccaagct gtgccttggg 
KF849727_F   ctctgcctaa tcatctcttg ttcatgtcct actgttcaag cctccaagct gtgccttggg 
AB036905_F   ctctgcctaa tcatcttttg ttcatgtccc actgttcaag cctccaagct gtgccttggg 
AB116654_F   ctctgcctaa tcatcttttg ttcatgtcct actgttcaag cctccaagct gtgccttggg 
AB365453_F   ctctgcctaa tcatctcttg ttcatgtcct acttttcaag cctccaagct gtgccttggg 
KJ638660_F   ctctgcctaa tcatcttttg ttcatgtcct actgttcaag cctccaagct gtgccttggg 
KP995113_F   ctctgcctaa tcatcttttg ttcatgtccc actgttcaag cctccaagct gtgccttggg 
KJ586805_F   ctctgcctaa tcatcttttg ttcatgtcct actgttcaag cctccaagct gtgccttggg 
JN792921_F   ctctgcctaa tcatcttttg ttcatgtcct actgttcaag cctccaagct gtgccttggg 
KJ676694_F   ctctgcctaa tcnncttttg ttcatgtcct actgttcaag cctccaagct gtgccttggg 
AB056513_F   ctctgcctaa tcatctcttg ttcatgtcct actgttcaag cctccaagct gtgccttggg 
FJ023674_F   ctctgcctaa tcatctcatg ttcatgtcct actgttcaag cctccaagct gtgccttggg 
FR714503_F   ctctgcctaa tcatctcatg ttcatgtcct actgttcaag cctccaagct gtgccttggg 
AB059659_F   ctctgcctaa tcatcttttg ttcatgtccc actgttcaag cctccaagct gtgccttggg 

             ....|....| ....|....| ....|....| ....|....| ....|....| ....|....| 
                2045       2055       2065       2075       2085       2095              
NC_028129.   tggcttttgg gcatg----- ---------- ---------- ---------- -gacattgat 
FN545832_F   tggctttggg gcatg----- ---------- ---------- ---------- -gacattgac 
AF297624_F   tggctttggg gcatg----- ---------- ---------- ---------- -gacattgac 
KU605533_F   tggctttggg gcatg----- ---------- ---------- ---------- -gacatcgac 
EU054331_F   tggctttggg gcatg----- ---------- ---------- ---------- -gacattgac 
KP168435_F   tggctttggg gcatg----- ---------- ---------- ---------- -gacattgac 
EU859930_F   tggctttggg gcatg----- ---------- ---------- ---------- -gacattgac 
AB205122_F   tggctttagg gcatg----- ---------- ---------- ---------- -gacattgac 
AB287314_F   tggctttggg gcatg----- ---------- ---------- ---------- -gacattgac 
AB300371_F   tggctttagg gcatg----- ---------- ---------- ---------- -gacatcgac 
KU964274_F   tggctttagg acatg----- ---------- ---------- ---------- -gacattgac 
JQ027312_F   tggctttagg gcatg----- ---------- ---------- ---------- -gacattgay 
AB642093_F   tggctttagg acatg----- ---------- ---------- ---------- -gacattgac 
AF461360_F   tggctttagg gcatg----- ---------- ---------- ---------- -gacatcgac 
KX276797_F   tggctttagg gcatg----- ---------- ---------- ---------- -gacattgac 
KX276858_F   tggctttrgg rcatg----- ---------- ---------- ---------- -gacattgac 
JQ429081_F   tggctttggg acatg----- ---------- ---------- ---------- -gacattgac 
AB241111_F   tggctttggg gcatg----- ---------- ---------- ---------- -gacattgac 
HQ700502_F   tggctttggg gcatg----- ---------- ---------- ---------- -gacattgac 
KC774336_F   tggctttggg gcatg----- ---------- ---------- ---------- -gacattgac 
KJ803774_F   tggctttggg gcatg----- ---------- ---------- ---------- -gacattgac 
GQ475342_F   tggctttggg gcatg----- ---------- ---------- ---------- -gacattgac 
JQ040167_F   tggctttggg gcatg----- ---------- ---------- ---------- -gacattgac 
KC774357_F   tggctttggg gcatg----- ---------- ---------- ---------- -gacattgac 
EU306725_F   tggctttggg gcatg----- ---------- ---------- ---------- -gacattgac 
KC774351_F   tggctttggg gcatg----- ---------- ---------- ---------- -gacattgac 
KU679957_F   tggctttagg rcatg----- ---------- ---------- ---------- -gacattgac 
KF873536_F   tggctttggg gcatg----- ---------- ---------- ---------- -gacattgac 
KJ598686_F   tggctttggg gcatg----- ---------- ---------- ---------- -gacattgac 
KX276846_F   tggctttgga acatg----- ---------- ---------- ---------- -gacattgac 
JQ429078_F   tggctttggg acatg----- ---------- ---------- ---------- -gacattgac 
FJ386626_F   tggctttggg gcatg----- ---------- ---------- ---------- -gacattgac 
KF873544_F   tggctttggg rcatg----- ---------- ---------- ---------- -gacattgac 
KX276855_F   tggctttagg rcatg----- ---------- ---------- ---------- -gacattgac 
AY167091_F   tggctttggg gcatg----- ---------- ---------- ---------- -gacattgac 
KX276837_F   tggctttagg gcatg----- ---------- ---------- ---------- -gacattgac 
HQ700543_F   tggctttggg gcatg----- ---------- ---------- ---------- -gacattgac 
KC774444_F   tggctttggg gcatg----- ---------- ---------- ---------- -gacattgac 
AJ627219_F   tggctttagg gcatg----- ---------- ---------- ---------- -gacattgac 
AB090269_F   tggctttggg gcatg----- ---------- ---------- ---------- -gacattgac 
JN664921_F   tggctttggg acatg----- ---------- ---------- ---------- -gacattgac 
KC875342_F   tggctttggg gcatg----- ---------- ---------- ---------- -gacattgac 
AB219533_F   tggctttagg gcatg----- ---------- ---------- ---------- -gacatcgac 
KF849727_F   tggctttggg gcatg----- ---------- ---------- ---------- -gacattgac 
AB036905_F   tggctttggg gcatg----- ---------- ---------- ---------- -gacattgac 
AB116654_F   tggctttagg gcatg----- ---------- ---------- ---------- -gacattgac 
AB365453_F   tggctttagg gcatg----- ---------- ---------- ---------- -gacattgac 
KJ638660_F   tggctttrgg gcatg----- ---------- ---------- ---------- -gacatygac 
KP995113_F   tggctttggg gcatg----- ---------- ---------- ---------- -gacattgac 
KJ586805_F   tggctttggg gcatg----- ---------- ---------- ---------- -gacattgac 
JN792921_F   tggctttrgg gcatg----- ---------- ---------- ---------- -gacattgac 
KJ676694_F   tggctttagg acatg----- ---------- ---------- ---------- -gacattgac 
AB056513_F   tggctttagg gcatggatag aacaactttg ccatatggcc tttttggctt agacattgac 
FJ023674_F   tggctttggg gcatg----- ---------- ---------- ---------- -gacattgac 
FR714503_F   tggctttagg acatg----- ---------- ---------- ---------- -gacattgac 
AB059659_F   tggctttggg acatg----- ---------- ---------- ---------- -gacattgac 

             ....|....| ....|....| ....|....| ....|....| ....|....| ....|....| 
                2105       2115       2125       2135       2145       2155              
NC_028129.   ccttataaag aatttggcgc tactgttgag ttattgtctt ttttgcctgc tgacttcttt 
FN545832_F   ccttataaag aatttggagc tactgtggag ttactctctt ttttgcctgc tgacttcttt 
AF297624_F   ccttataaag aatttggagc tactgtggag ttactctcgt ttttgccttc tgacttcttt 
KU605533_F   ccttataaag aatttggagc tactgtggag ttactctcgt ttttgccttc tgacttcttt 
EU054331_F   ccttataaag aatttggagc tactgtggag ttactctcgt ttttgccttc tgacttcttt 
KP168435_F   ccttataaag aatttggagc tactgtggag ttactctcgt ttttgccttc tgacttcttt 
EU859930_F   ccttataaag aatttggagc tactgtggag ttactctcgt ttttgccttc tgacttcttt 
AB205122_F   ccgtataaag aatttggagc ttctacggag ttactctctt ttttaccttc tgacttcttt 
AB287314_F   ccttataaag aatttggagc tactgtggag ttactctctt tcttgccttc tgacttcttt 
AB300371_F   ccttataaag aatttggagc ttctgtggag ttactctctt ttttgcctcc tgacttcttt 
KU964274_F   ccgtataaag aatttggagc ttctgtggag ttactctctt ttttgccttc tgacttcttt 
JQ027312_F   ccgtataaag aatttggagc ttctgtggag ttamtctctt ttttgcctac tgacttcttt 
AB642093_F   cattataaag aatttggagc ttctgtggag ttactctctt ttttgcctyw kgacttcttt 
AF461360_F   ccgtataaag aatttggagc ttctgtggag ttactctctt ttttgccttc tgacttcttt 
KX276797_F   acgtataaag aatttggagc ttctgtggag ttactctctt ttttgccgtc tgacttcttt 
KX276858_F   ccgtataaag aatttggagc twctgyggag ttrmtctctt ttttgccttc tgacttcttt 
JQ429081_F   ccgtataaag aatttggagc ttctggagag ttactctctt ttttgccttc tgacttcttt 
AB241111_F   ccgtataaag aatttggagc ttccgtggag ttactctctt ttttgccttc tgatttcttt 
HQ700502_F   ccttataaag aatttggagc ttccgtggag ttactctctt ttttgccttc tgatttcttt 
KC774336_F   ccgtataaag aatttggagc ttctgtggag ttactctctt ttttgccttc tgacttcttt 
KJ803774_F   ccgtataaag aatttggagc ttctgtggag ttactctctt ttttgccttc tgacttcttt 
GQ475342_F   ccgtataaag aatttggagc ttctgtggag ttactctctt ttttgccttc tgactttttt 
JQ040167_F   cactataaag aatttggagc ttcagtggag ttactctctt ttttgccttt ggacttcttt 
KC774357_F   ccgtataaag aatttggagc ttctgtggag ttactctctt ttttgccttc tgactttttt 
EU306725_F   ccatataaag aatttggagc ttccgtggag ttactctctt ttttgccttc tgacttcttc 
KC774351_F   ccgtataaag aatttggagc ttctgtggag ttactctctt ttttgccttc tgatttcttt 
KU679957_F   ccttataaag aatttggagc ttctgcggag ttactctctt ttttgccttc tgatttcttt 
KF873536_F   cmttataaag aatttggagc ttcagtggag ttactctctt ttttgccttc tgatttcttt 
KJ598686_F   acgtataaag aatttggagc ttctgcggag ttactctctt ttttgccttc tgacttcttt 
KX276846_F   ccatataaag aatttggagc ttctgtggag ttactctctt ttttgccttc tgacttcttt 
JQ429078_F   ccgtataaag aatttggagc ttctgtggag ttactccctt ttttgccttc tgacttcttt 
FJ386626_F   ccgtataaag aatttggagc ttctgtggag ttactctctt ttttgccttc tgacttcttt 
KF873544_F   cmttataaag aatttggagc ttctrtgcag ttactctctt ttttgccttc tgatttcttt 
KX276855_F   acttataaag aatttggagc ttctgtgcag ttactctctt ttttgccttc tgacttcttt 
AY167091_F   ccgtataaag aatttggagc ttctgtggag ttaatctctt ttttgccttc tgactttttt 
KX276837_F   ccgtataaag aatttggagc atctgcggag ttavtctctt ttttgccttc tgacttcttt 
HQ700543_F   ccttataaag aatttggagc ttctgtggag ttactctctt ttttgccttc tgatttcttt 
KC774444_F   ccgtataaag aatttggagc tactgtggag ttactctcgt ttttgccttc tgactttttt 
AJ627219_F   ccttataaag aatttggagc ttctgtggag ttactctcgt ttttgcctgc tgacttcttt 
AB090269_F   ccttataaag aatttggagc tactgtggag ttactctcgt ttttgccttc tgacttcttt 
JN664921_F   ccgtataaag aatttggagc ttctgtggag ttactctctt ttttgccttc tgacttcttt 
KC875342_F   ccttataaag aatttggagc atctgtggag ttactctcat ttttgccttc cgatttcttt 
AB219533_F   ccttataaag aatttggagc tactgtggag ttactctcgt ttttgcctac tgatttcttt 
KF849727_F   ccttataaag aatttggagc tactgtggag ttactctcgt ttttgccttc tgacttcttt 
AB036905_F   ccttataaag aatttggagc ttctgtggaa ttgctctctt ttttgccttc tgatttcttc 
AB116654_F   ccttataaag aatttggagc ttctgtggaa ttactctctt ttttgcctac tgatttcttc 
AB365453_F   ccttataaag aatttggagc gtctgtggaa ttgctctctt ttttgccttc tgatttcttc 
KJ638660_F   ccttataaag aatttggmgc ttctttagaa ttgctctctt ttttgcctyc tgatttcttt 
KP995113_F   ccttataaag aattcggagc ttctgtggag ttactctcgt ttttgcctcc tgatttcttc 
KJ586805_F   ccttataaag aatttggagc ttctgtggaa ttactctctt ttttgccttc tgactttttc 
JN792921_F   ccttataaag aatttggagc ttctgtggar ttactctckt ttttgcctkc tgatttcttc 
KJ676694_F   ccttataaag aatttggcgc ttctctggaa ttgctctctt ttttgccttc tgatttctac 
AB056513_F   ccttataaag aatttggagc tactgtggag ttactctcgt ttttgccttc tgactttttc 
FJ023674_F   ccgtataaag aatttggagc ttctgtggag ttactctctt ttttgccttc tgacttcttt 
FR714503_F   ccttataaag aatttggagc ttctgtggag ttactctctt ttttgcctac tgatttcttt 
AB059659_F   ccttataaag aatttggagc ttctgtggag ttactctcat ttctgccttc tgacttctac 

             ....|....| ....|....| ....|....| ....|....| ....|....| ....|....| 
                2165       2175       2185       2195       2205       2215              
NC_028129.   ccttccgtac gggatttgct ggacacagct tctgctctgt atagagaagc cctggagtct 
FN545832_F   ccttccgtyc gagatctcct agataccgcc tcagctctgt ttcgggamgc tttggaatca 
AF297624_F   ccttccgtca gagatctcct agacaccgcc tcagctctgt atcgagaagc cttagagtct 
KU605533_F   ccttcagtcc gggatctact tgatacagcc tcagctctgt atcgggaagc cttagagtct 
EU054331_F   ccttccgtcc gagatctcct cgataccgcc tcagctctat atcgggaagc actagagtct 
KP168435_F   ccttcagtgc gggatctact tgatacagcc tcagctctgt atcgggaagc cttagagtct 
EU859930_F   ccttccgtca gagatctcct agacaccgcc tcagctctgt atcgagaagc cttagagtct 
AB205122_F   ccttctattc gagatcttct cgacaccgcc tctgctctgt atcgggaggc cttagagtct 
AB287314_F   ccgtcggttc gagatctcct agacaccgca gctgctttgt atcgggaagc cttagagtct 
AB300371_F   ccgaacatac gagacctcct agatactgct gctgctttgt atcgggatgc cttagaatct 
KU964274_F   ccttctattc gagatctcct cgacaccgcc tctgctctgt atcgggaggc cttagagtct 
JQ027312_F   cctartgttc gagatcttct cgacaccgcc tctgctctat atcgggaggc cttagagtct 
AB642093_F   ccgtcggtgc grgatctcct agatacygcy kytgctctgt atcgggatgc cttagaatct 
AF461360_F   ccttctattc gagatctcct cgacaccgcc tctgctctgt atcgggaggc cttagagtct 
KX276797_F   ccttctattc gagatctkct cgacaccgcc wctgctctgt atcgggaggc tttagagtct 
KX276858_F   ccttctattc gagaccttct cgacaccgcc tctgctctgt atcgggaggc cttagagtct 
JQ429081_F   ccttctattc gagatcttct cgacaccgcc tctgctctct atcgggaggc cttagagtct 
AB241111_F   ccttccattc gagatctcct cgacaccgcc tctgctctgt atcgggaggc cttagagtct 
HQ700502_F   ccgtctattc gagatctcct cgacaccgcc tcagctttgt accgggaggc cttagagtct 
KC774336_F   ccttctattc gagatctcct cgacaccgcc tctgctctgt atcgggaggc cttagagtct 
KJ803774_F   ccttctattc gtgatctcct cgacaccgcc tctgctctgt atcgggaggc cttagagtct 
GQ475342_F   ccttctgtgc gagatctcct cgacaccgcc tctgctctgt atcgggaggc cttagagtct 
JQ040167_F   ccttctattc gagatctcct cgacaccgcc tcwgctttgy atmgggaggc cttagagtct 
KC774357_F   ccttccgttc gagatctcct cgacaccgcc tcagctctgt atcgggaggc cttagagtct 
EU306725_F   ccttctattc gagatctcct cgacaccgcc tctgctctgt atcgggaggc cttagagtct 
KC774351_F   ccttctatcc gagatcttct cgacaccgcc tcagctctgt atcgggaggc cttagagtct 
KU679957_F   ccgtctatcc gagatctcct cgacaccgcc tccgctctat atcgagaggc cttagagtct 
KF873536_F   ccatctattc gagatcttct cgacaccgcc gccgctctat atcgggaggc cttagagtct 
KJ598686_F   ccttccattc gagatctcct cgacaccgcc tcagctctgt atcgggaggc cttagagtct 
KX276846_F   ccttctattc gtgatctcct cgacaccgcc tctgctctgt ttcgggaggc cttagagtct 
JQ429078_F   ccgtctattc gggatctcct cgacaccgcc tctgctctgt atcgggaggc cttagagtct 
FJ386626_F   ccttctattc gagatctcct cgacaccgcc tctgctctgt atcgggaggc cttagagtct 
KF873544_F   ccgtccattc gmgacctcct tgacaccgca tccgctctgt accaggaagc cttagagtct 
KX276855_F   ccaaatattc gagatctcct cgacaccgcc tcagctctat atcgggatgc cttagagtct 
AY167091_F   ccttctattc gagatctcct cgacaccgcc tctgctctgt atcgggaggc cttagagtct 
KX276837_F   ccttctrttc gagatctcat cgacaccgcc tcwgctttrt atcgggaggc cttagagtct 
HQ700543_F   ccatccattc gagatctcct cgacaccgcc tcagctcttt atcgggatgc cttagagtct 
KC774444_F   ccttcagtac gagatcttct agataccgcc tcagctctgt atcgggaagc tttagagtct 
AJ627219_F   ccttccgtac gagatcttct agataccgcc acagctctgt atcggaatgc cttagagtct 
AB090269_F   ccttcagtac gagatcttct tgataccgcc tcagctctgt atcgggaagc cttagagtct 
JN664921_F   ccgtctattc gggatctcct cgacaccgcc tctgctctgt atcgggaggc cttagagtct 
KC875342_F   ccgtctgtcc gagatcttct agataccgcc tcagcgctat atcgggatgc gttagagtct 
AB219533_F   ccttcagtaa gagatcttct agataccgcc tcagctctgt atcgggatgc cttagaatct 
KF849727_F   ccttcagtaa gagatcttct agataccgcc tctgctctgt atcgggatgc cttagaatct 
AB036905_F   ccgtctgttc gggacctact cgacaccgct tcagcccttt accgggatgc tctagagtca 
AB116654_F   ccgtcagttc gggaccttct cgacaccgct tcagcccttt accgggatgc tttagaatca 
AB365453_F   ccgtcggtta gggacctaat cgacaccgct acagctctct acagggatga cttagagtca 
KJ638660_F   ccgtcgrytc gggacctcat cgacaccgct tcagccctct accgggatgc attagagtca 
KP995113_F   ccatcggttc gggacctaat cgacaccgct tcagctcttt accgggatgc tttagagtca 
KJ586805_F   ccgtcagttc gggacctact cgacaccgct tcagccctct accgggatgc tttagaatca 
JN792921_F   ccrtcrgttc gggacctact cgacaccgct tcagcyctyt accgggatgc tttagartca 
KJ676694_F   ccttcggttc gggacctaat cgacaccgct tcagccctct acagggatgc gttagagtca 
AB056513_F   ccgtctgttc gtgatcttct cgacaccgct tcagctttgt accgggaatc cttagagtcc 
FJ023674_F   ccgtctattc gggatctcct cgacaccgcc tctgctctgt atcgggaggc cttagagtct 
FR714503_F   ccgtctattc gggaccttct cgacaccgca tcagctctgt atcgagaggc cttagagtct 
AB059659_F   ccgtctgtcc gggacctact cgacaccgct tcagccctcc accgagatgc cttagaatca 

             ....|....| ....|....| ....|....| ....|....| ....|....| ....|....| 
                2225       2235       2245       2255       2265       2275              
NC_028129.   tccgaccact gttcaccgca ccatactgcc ttgaggcaga cggtactgtg ctggggagaa 
FN545832_F   ccagagcatt gtacacctca ccatacagca ctcaggcaag ccattctctg ctggggggaa 
AF297624_F   cctgagcatt gctcacctca ccatactgca ctcaggcaag ccattctctg ctggggggaa 
KU605533_F   cctgagcatt gctcacctca ccatacagca ctcaggcaag ccattctctg ctggggggaa 
EU054331_F   cctgagcatt gctctcctca ccatacagca ctcaggcaag ccattctctg ctggggggag 
KP168435_F   cctgagcatt gctcacctca ccatacagca ctcaggcaag ccattctctg ctggggggaa 
EU859930_F   cctgagcatt gctcacctca ccatactgca ctcaggcaag ccattctctg ctggggggaa 
AB205122_F   ccggaacatt gtacacctca ccatacggca ctcaggcaag ctattctgtg ttggggtgag 
AB287314_F   cctgaacatt gctctcctca ccatacagca ctcaggcaag ctattttgtg ctggggggaa 
AB300371_F   cctgagcact gctcacctca ccacacagca ctcaggcaag ctattctgtg ctggggggat 
KU964274_F   ccggaacatt gttcacctca ccatacggca atcaggcaag ctattctgtg ttggggtgat 
JQ027312_F   ccggaacatt gtacacctca ccacacggca ctcaggcaag ttattttgtg ttggggtgag 
AB642093_F   ccwgaacatt gctcacckca ccatacagca ctcaggcaag ctatcctgtg ctggggggaa 
AF461360_F   ccggaacatt gttcacctca ccatacggca ctcaggcaag ctattctgtg ttggggtgag 
KX276797_F   cctgaacatt gtacakmyca ccatacggca ctcaggcaag ctattgtrtg ttggggtgag 
KX276858_F   ccggaacatw kttcabmtca ccatacggcr stcaggcaag ctattctgtg ttggggtgag 
JQ429081_F   ccggaacatt gctcacctca ccatacggca ctcaggcaag ctattctgtg ttggggtgag 
AB241111_F   ccagaacatt gttcacctca ccatacagca ctcaggcaag ctattctgtg ttggggtgag 
HQ700502_F   ccggaacatt gttcacctca ccatacagca ctcaggcaag ctgttctgtg ttggggtgag 
KC774336_F   ccggaacatt gttcacctca ccatacagca ctcaggcaag ctattctgtg ttggggtgag 
KJ803774_F   ccggaacatt gttcacctca ccatacagca ctaaggcaag ctattctgtg ttggggtgag 
GQ475342_F   ccggaacatt gttcacctca ccatacagca ctcaggcaag ctattgtgtg ttggggtgag 
JQ040167_F   ccggaacatt gttcacctca ccatacrgca ctcaggcaag ctatystgtg ttggggtgag 
KC774357_F   ccggaacatt gttcacctca ccatacagca ctccggcaag ctattgtgtg ttggggtgag 
EU306725_F   ccggaacatt gttcacctca ccatacagca ctcaggcaag ctattctgtg ttggggtgag 
KC774351_F   ccggaacatt gttctcctca ccatacagca ctcaggcaag ctattctgtg ttggggtgag 
KU679957_F   ccggaacact gctcacctca ccatacagca ctcaggcaag ctattctgtg ttggggtgag 
KF873536_F   ccggaacatt gytcacctca ccatacagca ctcaggcaag ctattytgtg ttggggtgag 
KJ598686_F   ccggaacatt gttcacctca ccatacagca ctcaggcaag ctatcctgtg ttggggtgag 
KX276846_F   ccggaacatt gtacacctca ccatacagca ctaaggcaag ctattctgtg ttggggtgag 
JQ429078_F   ccggaacatt gttcacctca ccatacagca ataaggcagg ttattctgtg ttggggtgag 
FJ386626_F   ccggaacatt gttcacctca ccatacagca ctcaggcaag ctattctgtg ttggggtgag 
KF873544_F   caggaacatt gttctcctca ccatacagca ctcaggcaag ctattttgtg ttggggtgag 
KX276855_F   ccggaacatt tgtcacctca ccacacagca ctcaggcaag ctattgtgtg ttggggtgag 
AY167091_F   ccggaacatt gttcacccca ccatacagca ctcaggcaag ctattctgtg ttggggtgag 
KX276837_F   ccggaacatw kytcasctca ccatacagca atcaggcaag cycttctgtg ttgggttgag 
HQ700543_F   ccggaacatt gctcacctca ccatacagca ctcaggcaag ctgttctgtg ttggggcgag 
KC774444_F   cctgagcatt gttcacctca ccatactgca ctcaggcaag caattctgtg ctggggggaa 
AJ627219_F   cctgagcatt gttcasctca ccatactgca ctcaggcaag caattctttg ctggggagat 
AB090269_F   cctgagcatt gttcacctca tcatactgca ctcaggcaag ctatcctttg ctggggggag 
JN664921_F   ccggaacatt gttcacctca ccatacagca ctaaggcaag ctattctgtg ttggggtgag 
KC875342_F   cctgagcatt gttcacctca ccatactgca ctcaggcaag caattctttg ctggggagaa 
AB219533_F   tctcagcatt gttcacctca ccatactgca ctcaggcaag ccattctttg ctggggggat 
KF849727_F   cctgagcatt gttcacctca ccatactgca ctcaggcaag ccattctttg ctggggagaa 
AB036905_F   ccggaacatt gcacccccaa tcataccgct ctcaggcaag ctattttgtg ctggggtgag 
AB116654_F   ccagaacact gcacagctca ccataccgct atcaggcaaa ttgtattgtg ctggggtgag 
AB365453_F   ccggaacatt gcaccgccca tcataccgct ctcaggcaag ctattgtgtg ttggggtgaa 
KJ638660_F   ccggaacatt gcacccccaa tcataccgct ctcaggcaag ctattgtgtg ttggggtgag 
KP995113_F   cctgagcatt gcactcccaa ccatactgct atcaggcaag ttcttttgtg ctggaatgag 
KJ586805_F   ccagaacatt gcacacctaa ccataccgct ttcaggcaag ctatattgtg ctggggggag 
JN792921_F   ccwgaacatt gcacwccyaa ccatacygct ctcaggcaag ctatwttgtg ytggggtgag 
KJ676694_F   ccggaacatt gcacccccca tcataccgct ctcaggcaag ctattttgtg ttggacagag 
AB056513_F   tctgatcatt gttcgcctca ccatacagca ctcaggcaag caatcctgtg ctggggtgag 
FJ023674_F   ccggaacatt gttcacctca ccatacagca ctaaggcaag ctattctgtg ttggggtgag 
FR714503_F   ccagaacatt gttcacctca ccatacagca atcaggcaag cagttttgtg ttggggtgag 
AB059659_F   cccgaacatt gctcccccca ccacactgct ctcaggcaag ctgtttcgtg ctggcgggag 

             ....|....| ....|....| ....|....| ....|....| ....|....| ....|....| 
                2285       2295       2305       2315       2325       2335              
NC_028129.   ttaatgtcct tagcttcttg ggtgggaact aatttggagg atcctgctgc tagagaatta 
FN545832_F   ktaatgactc tagctacctg ggtgggtaat aatttggacg atccagcatc cagggatcta 
AF297624_F   ttgatgactc tagctacctg ggtgggtaat aatttggaag atccagcatc cagggatcta 
KU605533_F   ttaatgactc tagctacctg ggtgggtaat aatttggaag atcctgcatc cagggatcta 
EU054331_F   ttaatgactc tagctacctg ggtgggtaat aatttggaag atccagcatc cagggatcta 
KP168435_F   ttaatgactc tagctacctg ggtgggtaat aatttggaag atccagcatc cagggatcta 
EU859930_F   ttgatgactc tagctacctg ggtgggtaat aatttggaag atccagcatc cagggatcta 
AB205122_F   ttgatgaatc tagccacctg ggtgggaagt aatttggaag acccagcatc cagggaatta 
AB287314_F   ttaatgactc tagctacctg ggtgggtaat aatttagaag atccagcatc cagagaccta 
AB300371_F   gtaatgaatc tagccacctg ggtgggcact aatttacaag attcagggtc cagggatcta 
KU964274_F   ttgatgaatc tagccacctg ggtgggaagt aatgtggatg atccagcatc cagggattca 
JQ027312_F   ttaatgaatt tagccacctg ggtgggaagc aatttggacg atcmaacatc cagggaagca 
AB642093_F   ttaatgactc tagctacctg ggtgggtaat aatttagayg atccagcatc cagggaccta 
AF461360_F   ttgatgaacc tagccacctg ggtgggaagt aatttggaag atccagcatc cagggaatta 
KX276797_F   ttgatgaatc tagccacctg ggtgggargt aatttggaag atccagcatc cagggaatta 
KX276858_F   ttgrtgaatc tagccacctg ggtgggargt aatttggamg accmagcatc cagggaakya 
JQ429081_F   ttgatgaatc tagccacctg ggtgggaagt aatttggaag acccagcctc ccgggaatta 
AB241111_F   ttgatgaatc tggccacctg ggtgggaagt aatttggaag atccagcatc cagggaatta 
HQ700502_F   ttaatgaatc tggctacctg ggtgggaagt aatttggaag acccagcatc cagggaatta 
KC774336_F   ttgatgaatc tggccacctg ggtgggaagt aatttggaag atccagcatc cagggaatta 
KJ803774_F   ttgatgaatc tggccacctg ggtgggaagt aatttggaag acccggcatc cagggaacta 
GQ475342_F   ttgatgaatc tggccacctg ggtgggaagt aatttggaag acccagcatc cagggaatta 
JQ040167_F   ttratgaatc tggccacctg ggtgggaagt aatttggaag atccagcatc cagggaatta 
KC774357_F   ttgatgaatc tggccacctg ggtgggaagt aatttggaag acccagcatc tagggaatta 
EU306725_F   ttgatgaatc ttgccacctg ggtgggaagt aatttggaag acccagcatc cagggaatta 
KC774351_F   ttgatgaatc tggccacctg ggtgggaagt aatttggaag acccagcatc cagggaatta 
KU679957_F   ttaatgagtc tggccacctg ggtgggaagt aatttgcaag acccagcatc cagggaatta 
KF873536_F   ttaatgaatc tggctacctg ggtgggaagt aatttggaag atccagcatc cagagaatta 
KJ598686_F   ttgatgaatc tggccacctg ggtgggaagt aatttggaag atcaagcatc cagggaatta 
KX276846_F   ttgatgaatc tggccacctg ggtgggaagt aatttggaag acccagcatc cagggaatta 
JQ429078_F   ttgatgaatc tggccacctg ggtgggaagt aatttggaag acccagcatc cagggaatta 
FJ386626_F   ttgatgaatc tggccacctg ggtgggaagt aatttggaag acccggcatc cagggaatta 
KF873544_F   ttaatgaatc tggccacctg ggtgggaagt aatttggaag atcmagcatc cagggaatta 
KX276855_F   ttgatgaatc tggccacctg ggtgggaagc aatttggaag atccagcatc cagggaatta 
AY167091_F   ttgatgaatc tggccacctg ggtgggaggt aatttggacg acccagcatc cagggaacta 
KX276837_F   ttgatgaatc tggccacctg ggtgggaagt aatttggatg acccarsatc cagggawkya 
HQ700543_F   ttaatgaatc tggctacctg ggtgggaagt aatttggaag acccagcatc cagggaatta 
KC774444_F   ctaatgactc tagctacctg ggtgggtggt aatttggaag atccaatatc cagggaccta 
AJ627219_F   ctaataaatc tatctacctg ggtgggtact aatttagaag atccggcatc tagggaccta 
AB090269_F   ctaatgactc tagctacctg ggtgggtgtt aatttggaag atccagcatc tagggaccta 
JN664921_F   ttgatgaatc tggccacctg ggtgggaagt aatttggaag atccagcatc cagggaatta 
KC875342_F   ctaatgaatt tagctacctg ggtgggtact aatttggaag atccagcatc tagggaccta 
AB219533_F   ataatgacta tagctacntg ggtgggtgtg aatttgcaag atcaagaatc cagggaccta 
KF849727_F   ttaatgacgc tagctacctg ggtgggggta aatttggaag atccagcatc tagggaccta 
AB036905_F   ttaatgactt tggcttcctg ggtgggtaat aatttggaag accctgcagc tagggattta 
AB116654_F   ttgatgactt tggcttcctg ggtgggcaat aatttggacg atcctgctgc tagggaccta 
AB365453_F   gtaatgactt tggcttcctg ggtgggcaat aatttggacg accctggagc cagggattta 
KJ638660_F   gtaatgactt tggctgcctg ggtgggccat aatttggagg accctgcagc tagggattta 
KP995113_F   ttaatgactt ttgcttcctg ggtgggcgag aatttggatg accctgcagc taggaattca 
KJ586805_F   ttaatgactt tggcttcctg ggggggcaat aacttggaag atcctgctgc tagggaccta 
JN792921_F   ttaatgactt tggcttcctg ggtgggcaat aatttggarg aycctgswgc tagggayyta 
KJ676694_F   gtaatgactc tggcttcctg ggtgggcaat aatttggaag accctgcagc tagggattta 
AB056513_F   ttgatgactc tagctacctg ggtgggtaat aatttggaag atccagcatc cagagatttg 
FJ023674_F   ttgatgaatc tggccacctg ggtgggaagt aatttggaag acccagcatc cagggaatta 
FR714503_F   ttgatgactc tagctacctg ggtgggaagt aatttggacg accctgcctc cagggatttg 
AB059659_F   gtgacggact tcggtgactg ggtgggcaat aatttacagg atcaggcagc aagagatcta 

             ....|....| ....|....| ....|....| ....|....| ....|....| ....|....| 
                2345       2355       2365       2375       2385       2395              
NC_028129.   gtggttagct atgtcaatga caacatggga ctgaaggtga gacaactcct ttggttccat 
FN545832_F   gtagtcaatt atgtyaatac tmacatgggc ctaaagatca grcaactatt gtggtttcat 
AF297624_F   gtagtcaatt atgttaatac taacatgggt ttaaagatca ggcaactatt gtggtttcat 
KU605533_F   gtagtcaatt atgttaatac taacatgggc ctaaaaatca gacaactatt gtggtttcat 
EU054331_F   gtagtcaatt atgttaatac taatatgggc ctaaagatca ggcaactgtt gtggtttcat 
KP168435_F   gtagtcaatt atgttaatac taatatgggc ctaaagatta gacaactgtt gtggtttcat 
EU859930_F   gtagtcaatt atgttaatac taacatgggt ttaaagatca ggcaactatt gtggtttcat 
AB205122_F   gtggtcagct atgtcaatgt taatatgggc ctaaaactca gacaaatatt gtggtttcac 
AB287314_F   gtagttaatt atgttaacac taacatggga ctaaagatca ggcaattatt gtggtttcac 
AB300371_F   gtagtcaatt atgttaacac taacatgggc ctaaagatga ggcaattatt gtggtttcac 
KU964274_F   atagtcggct atgtcaacat gaatatggga ctaaaattca gacaactatt atggtttcac 
JQ027312_F   gtagtcaact atgtcaacgt taatatgggc ctaaaaacca gacaactrtt atggtttcac 
AB642093_F   gtagtcaatt atgttaacac tmatatgggc ctaaagatca ggcaattatt gtggtttcac 
AF461360_F   gtagtcagct atgtcaacgt taatatgggc ctaaaactca gacaaatatt gtggtttcac 
KX276797_F   gtagtcagct atgtcaacgt taatatgggc ctaaaaatca gacaamtawt gtggtttcac 
KX276858_F   gtagtcrgct atgtyaatgk yaatatgggc ctaaaratca ggcawctatt gtggtttcac 
JQ429081_F   gtagtcagct atgtcaatgt taatatgggc ctaaaaatca gacaactatt gtggttccac 
AB241111_F   gtagtcagct atgtcaatgt taatatgggc ctaaaaatca ggcaactgtt gtggtttcac 
HQ700502_F   gttgtcagtt atgttaacat taatatgggc ctaaaaatca gacaactatt gtggtttcac 
KC774336_F   gtagtcagct atgtcaatgt taatatgggc ttaaaaatca gacaactatt gtggtttcac 
KJ803774_F   gtagtaagct atgtcaatgt taatatgggc ctaaaaatca gacaactatt gtggtttcac 
GQ475342_F   gtagtcagct atgtcaatgt taatatgggc ctaaaaatca gacaactatt gtggtttcac 
JQ040167_F   gtagtcagct atgtcaatgt taatatgggc ctaaaaatca gacaactact gtggtttcac 
KC774357_F   gtagtaagct atgtcaatgt taatatgggc ctaaaaatca gacaactact gtggtttcac 
EU306725_F   gtagtcagct atgtcaatgt taatatgggc ctaaaaatca gacaactatt gtggtttcac 
KC774351_F   gtagtcagct atgtcaatgt taatatgggc ctaaaaatca gacaactatt gtggtttcac 
KU679957_F   gtagtcaatt atgtcaatgt taatatgggc ataaaactta gacaactatt gtggtttcac 
KF873536_F   gtagtcrgtt atgtcaatgt taatatgggc ctraaamtta gacaamtatt atggtttcay 
KJ598686_F   gtagtcggct atgtcaatgt taatatgggc ctaaaactca gacaactact gtggtttcac 
KX276846_F   gtagtaagct atgtcaatgt taatatgggc ctaaaactca gacaaatatt gtggtttcac 
JQ429078_F   gtagtaagct atgtcaacgt taacatgggc ctaaaaatca gacaattatt gtggtttcac 
FJ386626_F   gtagtaagct atgtcaatgt taatatgggc ctaaaaatca gacaactatt gtggtttcac 
KF873544_F   gtagtcrgtt atgtcaaygt taatatgggc ctraaamtta gacaactatt gtggtttcac 
KX276855_F   gttgtcagtt atgtcaatgt taatatgggm ctaaaaatta gacaactatt gtggtttcac 
AY167091_F   gtagtcggct atgtcaatgt taatatgggc ctgaaactca gacaactatt gtggtttcac 
KX276837_F   gtagtcarcy atgtcaatgt taatatgggc mtaaaaatca gacarctatt gtggtttcac 
HQ700543_F   gtagtcagtt atgtcaatgt taatanngcn cywmmaraaa aacnactaty gtggtttccn 
KC774444_F   gtagtcagtt atgtcaacac taatatgggc ctaaagttca ggcaactctt gtggtttcac 
AJ627219_F   gtagtcagtt atgtcaacac taatatgggc ctaaagttca gacaattatt gtggtttcac 
AB090269_F   gtagtcagtt atgtcaacac taatatgggc ctaaagttca ggcaactatt gtggtttcac 
JN664921_F   gtagtaagct atgtcaatgt taacatgggc ctaaaactca gacaaatatt gtggtttcac 
KC875342_F   gtggtcagtt atgtcaacac taacatgggc ctaaagttca ggcaactatt gttgtttcac 
AB219533_F   gtagtcagtt atgtcaatac taatatggga ctaaagttca ggcaattatt gtggtttcac 
KF849727_F   gtagtcagtt atgtcaatac taatatgggc ctaaagttca ggcaattatt gtggtttcac 
AB036905_F   gtagttaatt atgtcaacac taatatgggc ctgaaaatta gacaactgtt gtggtttcac 
AB116654_F   gtggttaact atgtcaatac tcacatgggc ctaaaaatta gacaattact gtggtttcac 
AB365453_F   gtagttaact atgttaacac tcacatgggc ctaaagatta gacaattatt gtggtttcac 
KJ638660_F   gtagtgaatt atgtcaatac taacatgggc ctaaaaatta gacaactatt gtggtttcac 
KP995113_F   gtagttaact atgttaacac taacatgggc ctaaaaatta gacaactgtt gtggtttcac 
KJ586805_F   gtggttaact atgtcaatac taacatgggc ctaaaaatta gacaattgct ggggtttcac 
JN792921_F   gtrgttaact atgtyaayac taacatgggc ctmaaaatta gacaaytryt gtggtttcac 
KJ676694_F   gtagttaact atgttaacac tcacatgggc ctaaagatya gacaactatt gtggtttcac 
AB056513_F   gtggtcaatt atgttaatac taatttgggt ttaaaaatca ggcaactatt gtggtttcac 
FJ023674_F   gtagtaagct atgtcaatgt taacatgggc ctaaaaatca gacaactatt gtggtttcac 
FR714503_F   gtagtcagct atgtcaatgt taatatgggc ctaaaaatta gacaaatatt atggtttcac 
AB059659_F   gtagttaatt atgtcaatgc taacataggt ctaaaaatta gacaattact atggtttcac 

             ....|....| ....|....| ....|....| ....|....| ....|....| ....|....| 
                2405       2415       2425       2435       2445       2455              
NC_028129.   atttcctgtc tcacttttgg tagggaaact gttttggaat atctggtttc ttttggggtg 
FN545832_F   atttcttgtc tcacttttgg aagagaaayt gtgcttsagt atttggtatc ttttggagtg 
AF297624_F   atatcttgcc ttacttttgg aagagagact gtacttgaat atttggtctc tttcggagtg 
KU605533_F   atttcttgcc ttacttttgg aagagaaact gtccttgagt atttggtctc ttttggagtg 
EU054331_F   atttcttgcc ttacttttgg aagagaaact gtacttgagt atttggtctc ttttggagtg 
KP168435_F   atttcttgcc ttacttttgg aagagaaact gtccttgagt atttggtctc ctttggagtg 
EU859930_F   atatcttgcc ttacttttgg aagagagact gtacttgaat atttggtctc tttcggagtg 
AB205122_F   atttcctgtc ttacttttgg aagagaaact gttgttgaat atttggtgtc ttttggagtg 
AB287314_F   atttcctgtc ttacctttgg aagagaaact gttcttgaat atttggtgtc ctttggagtg 
AB300371_F   atttcctgtc ttacttttgg aagagaaacc gttcttgaat atttggggtc ttttggagtg 
KU964274_F   atttcctgtc ttacttttgg gagagacgtt gttcttgaat atttggtgtc ttttggagtg 
JQ027312_F   atttcctgtc ttacttttgg gagagaaact gttcttgaat atttrgtgtc ttttggagtg 
AB642093_F   ctttcctgta ttwsttttgg aasggacacc gttcttgaat atttggtgtc ttttggagtg 
AF461360_F   atttcctgtc ttacttttgg aagagaaact gttcttgaat atttggtgtc ttttggagtg 
KX276797_F   atttcctgtc tgacktttgg gagagamgtt gttcttgaat atttggtgtc tttyggrgtg 
KX276858_F   atttcctgtc ttacttttgg aaragavact gttcttgaat atttggtrtc ttttggagtg 
JQ429081_F   atttcctgtc ttacttttgg aagagaaact gttcttgaat atttggtgtc ttttggagtg 
AB241111_F   atttcttgtc ttacttttgg aagagaaacg gttcttgagt atctggtgtc cttcggggtg 
HQ700502_F   atttcctgtc ttacttttgg aagagaaact gttcttgagt atttggtgtc ttttggagtg 
KC774336_F   atttcctgtc ttacttttgg aagagaaacg gttcttgagt atttggtgtc ttttggagtg 
KJ803774_F   atttcctgtc ttactctttg gagagaaact gttcttgagt atttggtgtc ttttggagtg 
GQ475342_F   atttcctgtc ttacttttgg aagagaaact gttcttgagt atttggtgtc ttttggagtg 
JQ040167_F   atttcttgtc ttacttttgg aagagaaact gttcttgagt atttggtgtc ttttggagtg 
KC774357_F   atttcctgtc ttacttttgg aagagaaact gttcttgagt atttggtgtc ttttggagtg 
EU306725_F   atctcctgtc ttacttttgg aagagaaact gtccttgagt atttggtgtc ttttggagtg 
KC774351_F   atttcctgtc ttacttttgg aagagaaact gttcttgagt atctggtgtc ttttggagtg 
KU679957_F   atttcctgtc tcacttttgg aagagacact gtgcttgagt atttggtgtc ttttggagtg 
KF873536_F   atttcctgtc ttacttttgg aagagaaact gttcttgagt atttggtgtc ttttggagtg 
KJ598686_F   atttcctgtc ttacttttgg aagagaaact gttcttgagt atttggtgtc ttttggagtg 
KX276846_F   atatcctgcc ttacttttgg aagagaaact gttcttgagt atttggtgtc ttttggagtg 
JQ429078_F   atttcctgtc ttacttttgg aagagaaact gttctagagt atttggtgtc ttttggagtg 
FJ386626_F   atttcctgtc ttacttttgg aagagaaact gttcttgagt atttggtgtc ttttggagtg 
KF873544_F   atttcctgtc ttacttttgg aagagaaact gttttggagt atttggtttc ttttggagtg 
KX276855_F   mtttcctgya ttwgktttgg aagagaartc gtaattgagt wtttggtgtc ttttggagtg 
AY167091_F   atttcctgtc ttacttttgg aagagacact gtccttgagt atttggtgtc ttttggagtg 
KX276837_F   atttcctgtc ttacttttgg aagavmwact gttcttgagt wtttgrtatc ytttggagtg 
HQ700543_F   atttcmtgwm yaacttttgg aagagaaact gttcttgmgt atttggtgtc ttttggagtg 
KC774444_F   atttcttgtc tcacttttgg aagagaaacg gtcatagagt atttggtgtc ttttggagtg 
AJ627219_F   atttcttgtc tcacttttgg aagagaagyt gtactagagt atttggtgtc ttttggagtg 
AB090269_F   atttcttgtc tcacttttgg aagagaaacg gtcatagagt atttggtgtc tttcggagtg 
JN664921_F   atttcctgtc ttacttttgg aagagaaact gttctagagt atttggtgtc ttttggagtg 
KC875342_F   atttcttgtc tcacttttgg aagacaaacg gttctggagt atttggtgtc tttcggagtg 
AB219533_F   atttcttgtc tcacttttgg aagagaaatc gttattgagt atttggtgtc ttttggagtg 
KF849727_F   atttcttgtc tcacttttgg aagagaaacc gtcatagagt atttggtgtc ttttggagtg 
AB036905_F   atttcctgtc ttacttttgg aagagaaaca gttcttgagt atttggtgtc ctttggagtg 
AB116654_F   atttcctgcc ttacttttgg aagacaaaca gttctggagt atttggtgtc ttttggagtg 
AB365453_F   atttcctgtc ttatgtttgg aagacaaaca gttcttgagt atttggtgtc ctttggagtg 
KJ638660_F   atttcctgcc ttacttttgg aagagaagta gttcttgagy atttggtgtc cttcggagtg 
KP995113_F   atttcctgcc tcacttttgg aacacaaaca gttgttgagt atttggtgtc ttttggagtg 
KJ586805_F   atttcctccc ttacttttgg aagagaaaca gttcttgagt atttggtgtt ttttggagtg 
JN792921_F   atttcctgcc ttacttttgg aagagaarya gttctwgagt atttggtgtc ytttggagtg 
KJ676694_F   atttcctgcc ttacttttgg aagagaaaca gttcttgagt atttggtgtc ctttggagtg 
AB056513_F   atttcctgtc ttacttttgg gagagaaacc gttcttgagt atttggtgtc ttttggagtg 
FJ023674_F   atttcctgtc ttacttttgg aagagaaact gttctagagt atttggtgtc ttttggagtg 
FR714503_F   atttcctgtc ttatgtttgg aagagacact gttcttgagt atttggtgtc tttcggagtg 
AB059659_F   atttcctgcc ttacatttgg aagagaaact gtgattgagt atttggtgtc ttttggagtg 

             ....|....| ....|....| ....|....| ....|....| ....|....| ....|....| 
                2465       2475       2485       2495       2505       2515              
NC_028129.   tggatacgca cacctcctgc atatagacca cccaatgccc ctatcttatc aacacttccg 
FN545832_F   tggattcgca ctcctccagc ctacagacca ccaaatgccc ctatcttatc aacacttccg 
AF297624_F   tggattcgca ctcctccagc ctatagacca ccaaatgccc ctatcttatc aacacttccg 
KU605533_F   tggattcgca cacctccagc ttatagacca ccaaatgccc ctatcttatc aacacttccg 
EU054331_F   tggattcgca ctcctccagc ttatagacca ccaaatgccc ctatcttatc aacacttccg 
KP168435_F   tggattcgca ctcctccagc ctatagacca ccaaatgccc ctatcttatc aacacttccg 
EU859930_F   tggattcgca ctcctccagc ctatagacca ccaaatgccc ctatcttatc aacacttccg 
AB205122_F   tggattcgca ctcctactcc atatagacca ccaaatgccc ctatcttatc aacacttccg 
AB287314_F   tggattcgca ctcctcctgc atatagacca ccaaatgccc ctatcttatc aacacttccg 
AB300371_F   tggattcgca ctcctcctgc ctacagacca caaaatgccc ctatcttatc aactcttccg 
KU964274_F   tggattcgca ctcctgctcc atatagacca caaaatgccc ctatcttatc aacacttccg 
JQ027312_F   tggattcgca ctcctccygs atatagacca cmaaatgccc ctatcttatc aacacttccg 
AB642093_F   tggattcgca ctcctcctgc ttacagacca scaaatgccc ctatcttatc aacacttccg 
AF461360_F   tggattcgca ctccttcagc atatagacca caaaatgccc ctatcttatc aacgcttccg 
KX276797_F   tggattcgca ctcctcctgc atatagacct gcaaatgccc ctatcttatc aacacttccg 
KX276858_F   tggattcgca ctcctcctcc atatagaccr ccaaatgccc ctatcttatc aacacttccg 
JQ429081_F   tggattcgca cacctcctgc atatagacca ccaaatgccc ctatcttatc aacacttccg 
AB241111_F   tggattcgta cacctcccgc atataggcca ccaaatgccc ctatcttatc aacacttccg 
HQ700502_F   tggattcgca ctcctcccgc ttacagacca ccaaatgccc ctatcttatc aacacttccg 
KC774336_F   tggattcgca ctcctccagc ttacagacca ccaaatgccc ctatcttatc aacacttccg 
KJ803774_F   tggattcgca ctcctcccgc ttacagacca ccaaatgccc ctatcttatc aacacttccg 
GQ475342_F   tggattcgca ctcctaccgc ttacagacca ccaaatgccc ctatcttatc aacacttccg 
JQ040167_F   tggattcgca ctcctmctgc wtayagacca ccaaatgccc ctatcttatc aacacttccg 
KC774357_F   tggattcgca ctcctcctgc ttatagacca ccaaatgccc ctatcttatc aacacttccg 
EU306725_F   tggattcgca ctcctcccgc ttacagacca ccaaatgccc ctatcttatc aacacttccg 
KC774351_F   tggattcgca ctcctcccgc ttacagacca ccaaatgccc ctatcttatc aacacttccg 
KU679957_F   tggattcgca ctcccaccgc ttacagacca ccaaatgccc ctatcttatc aacacttccg 
KF873536_F   tggattcgca ctcctaycgc ttacagacca ycaaatgccc ctatcttatc aacacttccg 
KJ598686_F   tggattcgca ctcctcctgc ttacagacca ccaaatgccc ctatcttatc aacacttccg 
KX276846_F   tggattcgca ctcctgccgc ttacagacca gcaaatgccc ctatcttatc racacttccg 
JQ429078_F   tggattcgca ctcctccacc ttacagacca ccaaatgccc ctatcctatc aacacttccg 
FJ386626_F   tggattcgca ctcctcccgc ttacagacca ccaaatgccc ctatcttatc aacacttccg 
KF873544_F   tggattcgca ctcctcccgc ttacagacca ccaaatgccc ctatcttatc aacacttccg 
KX276855_F   tggattcgca cccctcctgc ttacagacca ccaaatgccc ctatcttatc aacacttccg 
AY167091_F   tggattcgca ctcctaccgc ttacagacca gcaaatgccc ctatcttatc aacacttccg 
KX276837_F   tggattcgca ctcctgycgc ttacagacca ccaaatgccc ctatcttatc aacacttccg 
HQ700543_F   tggatacgca cacctcccgc ttacagacca ccaaatgccc ctatcttatc aacacttccg 
KC774444_F   tggattcgca ctcctccagc ttatagacca ccaaatgccc ctatcttatc aacacttccg 
AJ627219_F   tggattcgca ctcctccacc ttatagacca ccaaatgccc ctatcctatc aacacttccg 
AB090269_F   tggattcgca ctccaccagc ttatagacca cctaatgccc ctatcttatc aacacttccg 
JN664921_F   tggattcgca ctcctaccgc ttacagacca ccaaatgccc ctatcttatc aacacttccg 
KC875342_F   tggattcgca ctcctccagg ttatagacca ccaaatgccc ctatcttatc aacacttccg 
AB219533_F   tggattcgca ctcctcctgc ttatagacca ccaaatgccc ctatcttatc aacacttccg 
KF849727_F   tggattcgca ctcctccagc ttatagacca ccaaatgccc ctatcttatc aacacttccg 
AB036905_F   tggattcgca ctccacctgc ttataggcca ccaaatgccc ctatcctatc cacacttccg 
AB116654_F   tggattcgca ctcctattgc ttatagacca ccaaatgccc ctatcttatc cacacttccg 
AB365453_F   tggattcgca ctcctcctgc ttatagacca caaaatgccc ctatcctatc cacacttcct 
KJ638660_F   tggattcgca ctcctcctgc gtataggcca ccaaatgccc ctatcctatc cacacttccg 
KP995113_F   tggattcgca ctcctcttcc ttatagacca ccaaatgccc ctatcctatc cacacttccg 
KJ586805_F   tggattcgca ctcctcctgc ttatagacca ccaaatgccc ctatcttatc cacacttccg 
JN792921_F   tggattcgca ctcctcctgc ttayagacca ccaaatgccc ctatcytatc cacacttccg 
KJ676694_F   tggattcgca ctcctcctac atatagacca ccaaatgccc ctatcctatc cacacttccg 
AB056513_F   tggattcgca ctcctcctgc ttatagacca ccaaatgccc ctatcctatc aacacttccg 
FJ023674_F   tggattcgca ctcctcccgc gtacagacca ccaaatgccc ctatcttatc aacacttccg 
FR714503_F   tggattcgca ctcctcccgc atatagacca ccaaatgccc ctatcttatc aacacttccg 
AB059659_F   tggattcgca ctccacctgc ttatagacca ccaaatgccc ctatcctatc aacacttccg 

             ....|....| ....|....| ....|....| ....|....| ....|....| ....|....| 
                2525       2535       2545       2555       2565       2575              
NC_028129.   gaaactactg ttgtta---- --ga------ ---cgaagga gaccctctgg aagacgcact 
FN545832_F   gaaactactg ttgttagayg magg------ gaccgaggtc ggtcccctag aagaagaact 
AF297624_F   gaaactactg ttgttagacg acgg------ gaccgaggca ggtcccctag aagaagaact 
KU605533_F   gaaactactg ttgttagacg acga------ gaccgaggca ggtcccctag aagaagaact 
EU054331_F   gaaactactg ttgttagacg acgg------ gaccgaggca ggtcccctag aagaagaact 
KP168435_F   gaaactactg ttgttagacg acga------ gaccgaggca ggtcccctag aagaagaact 
EU859930_F   gaaactactg ttgttagacg acgg------ gaccgaggca ggtcccctag aagaagaact 
AB205122_F   gaaactactg ttgtta---- --ga------ cgacgaggca ggacccctag aagaagaact 
AB287314_F   gaaactactg ttgtta---- --ga------ cgacgaggca ggtcccctag aagaagaact 
AB300371_F   gaaactactg ttgtta---- --ga------ caacgaggca ggtcctctag aagaagaact 
KU964274_F   gaaactactg ttgtta---- --gaggaagg ggaagaggca ggtcccctag aagaagaact 
JQ027312_F   gaaactgctg ttgtta---- --ga------ craagakgca ggtccyctag aagaagaact 
AB642093_F   gaaactactg ttrtta---- --ga------ cgacgagtca ggtcccctag aagaagaact 
AF461360_F   gaaactgctg ttgtta---- --ga------ cgaagatgca ggtcccctag aagaagaact 
KX276797_F   garactactg ttatta---- --ga------ caaagacgca ggtcccctag aagaagaact 
KX276858_F   gaaaytrctg ttrtta---- --ga------ cracgrsgca ggwcccctag aagaagaact 
JQ429081_F   gaaactactg ttgtta---- --ga------ cgacgaggca ggtcccctag aagaagaact 
AB241111_F   gaaactactg ttgtta---- --ga------ cgacgaggca ggtcccctag aagaagaact 
HQ700502_F   gaaactactg ttgtta---- --ga------ cgacgaggca ggtcccctag aagaagaact 
KC774336_F   gaaactactg ttgtta---- --ga------ cgacgaggca ggtcccctag aagaagaact 
KJ803774_F   gaaactactg ttgtta---- --ga------ cgacgaggca ggtcccctag aagaagaact 
GQ475342_F   gaaactactg ttgtta---- --ga------ cgacgaggca ggtcccctag aagaagaact 
JQ040167_F   gaaactactg ttgtta---- --ga------ cgacgaggca ggtcccctag aagaagaact 
KC774357_F   gaaactactg ttgtta---- --ga------ cgacgaggca ggtcccctag aagaagaact 
EU306725_F   gaaactactg ttgtta---- --ga------ cgacgaggca ggtcccctag aagaagaact 
KC774351_F   gaaactactg ttgtta---- --ga------ cgacgaggca ggtcccctag aagaagaact 
KU679957_F   gaaactactg ttgtta---- --ga------ cgacgaggca ggtcccctag aagaagaact 
KF873536_F   gaaactactg ttgtta---- --ga------ caacgaggca ggwcccytag aagaagaact 
KJ598686_F   gaaactactg ttgtta---- --ga------ cgacgaggca ggtcccctag aagaagaact 
KX276846_F   gagactactg ttgttagagg acga------ ggacgaggca ggtcccctag aagaagaact 
JQ429078_F   gaaactactg ttgtta---- --ga------ tgccggggca ggacccctag aagaagaact 
FJ386626_F   gaaactactg ttatta---- --ga------ cgacaatgca ggtcctctag aagaagaact 
KF873544_F   gaaactactg ttgtta---- --ga------ cgacgaggca ggtcccctag aagaagaact 
KX276855_F   gaaactactg ttatta---- --ga------ cgacgaggca ggtcccctag aagaagaact 
AY167091_F   gaaactactg ttatta---- --ga------ ggacgaagca gggcccctag aagaagaact 
KX276837_F   gaaactrctg ttgtta---- --ga------ ccacgakgca ggycccctag aagaagaact 
HQ700543_F   gaaactactg ttgtta---- --ga------ cgacgaggca ggtcccctag aagaagaact 
KC774444_F   gagactactg ttgtta---- --ga------ cgacgaggca ggtcccctag aagaagaact 
AJ627219_F   gagactactg ttgtta---- --ga------ cgacgaggca ggtcccctag aagaagaact 
AB090269_F   gagactactg ttgtta---- --ga------ cgacgaggca ggtcccctag aagaagaact 
JN664921_F   gaaactactg ttgtta---- --ga------ cgacgaggca ggtcccctag aagaagaact 
KC875342_F   gagacttgtg ttgtta---- --ga------ cgacgaggca ggtcccctag aagaagaact 
AB219533_F   gagaatactg ttgtta---- --ga------ cgacgaggca ggtcccctag aagaagaact 
KF849727_F   gagaatactg ttgtta---- --ga------ cgaagaggca ggtcccctag aagaagaact 
AB036905_F   gaaactactg ttgtta---- --ga------ cgaagaggca ggtcccctag aagaagaact 
AB116654_F   gagactactg ttgtta---- --ga------ ggacgacgca ggtcccctcg aagaagaact 
AB365453_F   gaaactactg ttgtta---- --ga------ ccacgaggca ggacccctag aagaagaact 
KJ638660_F   gaaactgctg ttgtta---- --ga------ cgacgaggca ggtcccctag aagtagaact 
KP995113_F   gaaactactg ttgtta---- --ga------ cgacgaggca ggtcccctag aagaagaact 
KJ586805_F   gaaactactg ttgtta---- --ga------ cgacgaggca ggtcccctcg aagaagaact 
JN792921_F   gaaactacta ttatta---- --ga------ cgacgaggca ggtcccctcg aagaagaact 
KJ676694_F   gaaactactg ttgtta---- --ga------ cgaagaggca ggtcccctag aagaagaact 
AB056513_F   gagactactg ttgtta---- --ga------ cgaagaggca ggtcccctcg aagaagaact 
FJ023674_F   gaaactactg ttgtta---- --ga------ cgacgaggca ggtcccctag aagaagaact 
FR714503_F   gaaactactg ttgtta---- --ga------ cgacgaggca ggtcccctag aagaagaact 
AB059659_F   gagactactg ttgtta---- --ga------ caacgaggca gggcccctag aagaagaact 

             ....|....| ....|....| ....|....| ....|....| ....|....| ....|....| 
                2585       2595       2605       2615       2625       2635              
NC_028129.   ccctcgcctc gcagacgaag atctcaatcg ccgcgtcgca gaaggtctca atctccagca 
FN545832_F   ccctcgcctc gcagacgaag atctcaatcg ccgcgtcgca gaagatctca atctcgggaa 
AF297624_F   ccctcgcctc gcagacgcag atctcaatcg ccgcgtcgca gaagatctca atctcgggaa 
KU605533_F   ccctcgcctc gcagacgaag atctcaatcg ccgcgtcgca gaagatctca atctcgggaa 
EU054331_F   ccctcgcctc gcagacgcag atctcaatcg ccgcgtcgca gaagatctca atctcgggaa 
KP168435_F   ccctcgcctc gcagacgaag atctcaatcg ccgcgtcgca gaagaactca atctcgggaa 
EU859930_F   ccctcgcctc gcagacgcag atctcaatcg ccgcgtcgca gaagatctca atctcgggaa 
AB205122_F   ccctcgcctc gcagacgaag gtctcaatcg ccgcgtcgca gaagatctca atctcgggaa 
AB287314_F   ccctcgcctc gcagacgaag atctcaatca ccgcgtcgca gaagatctca atctcgggaa 
AB300371_F   ccctcgcctc gcagacgaag gtctcaatca ccgcgtcgca gaagatctca atctcgggaa 
KU964274_F   ccctcgcctc gcagacgaag gtctcaatcg ccgcgtcgca gaagatctca atctcgggaa 
JQ027312_F   ccctcgcctc gcagacgaag gtctcaatcg ccgcgtcgca gaagatctca atctcgggaa 
AB642093_F   ccctcgcctc gcagacgaag gtctcaatcg ccgcgtcgca gaagatctca atctcgggaa 
AF461360_F   ccctcgcctc gcagacgaag gtctcaatcg ccgcgtcgca gaagatctca atctcgggaa 
KX276797_F   ccctcgcctc gcagacgaag gtctcaatcg ccgcgtcgca gaagatctcm atctcgggam 
KX276858_F   ccctcgcctc gcagacgaag gtctcaatcg ccgcgtcgca gaagatctca atctcgggra 
JQ429081_F   ccctcgcctc gcagacgaag gtctcaatcg ccgcgtcgca gaagatctca atctcgggaa 
AB241111_F   ccctcgcctc gcagacgaag gtctcaatcg ccgcgtcgca gaagatctca atctcgggaa 
HQ700502_F   ccctcgcctc gcagacgaag gtctcaatca ccgcgtcgca gaagatctca atctcgggaa 
KC774336_F   ccctcgcctc gcagacgaag gtctcaatcg ccgcgtcgca gaagatctca atctcgggaa 
KJ803774_F   ccctcgcctc gcagacgaag gtctcaatcg ccgcgtcgca gaagatctca atctcgggaa 
GQ475342_F   ccctcgcctc gcagacgaag gtctcaatcg ccgcgtcgca gaagatctca atctcgggaa 
JQ040167_F   ccctcgcctc gcagacgaag gtctcaatcg ccgcgtcgca gaagatctca atctcgggaa 
KC774357_F   ccctcgcctc gcagacgaag gtctcaatcg ccgcgtcgca gaagatctca atctcgggaa 
EU306725_F   ccctcgcctc gcagacgaag gtctcaatcg ccgcgtcgca gaagatctca atctcggggg 
KC774351_F   ccctcgcctc gcagacgaag atctcaatcg ccgcgtcgca gaagatctca atctcgggaa 
KU679957_F   ccctcgcctc gcagacgaag gtctcaatcg ccgcgtcgca gaagatctca atctcgggaa 
KF873536_F   ccctcgcctc gccgacgaag gtctcaatcg ccgcgtcgca gaagatctca atctcgggga 
KJ598686_F   ccctcgcctc gcagacgaag gtctcaatcg ccgcgtcgca gaagatctca atctcgggaa 
KX276846_F   ccctcgcctc gcagacgaag gtctcaatcg ccgcgtcgca gaagatctca atctcgggaa 
JQ429078_F   ccctcgcctc gcagacgaag gtctcaatcg ccgcgtcgca gaagatctca atctcgggaa 
FJ386626_F   ccctcgcctc gcagacgaag gtctcaatcg ccgcgtcgca gaagatctca atctcgggaa 
KF873544_F   ccctcgcctc gcagacgaag gtctcaatcg ccgcgtcgca gaagatctca atctcgggaa 
KX276855_F   ccctcgcctc gcagacgaag gtctcaatcg ccgcgtcgca gaagatctcm atctmgggga 
AY167091_F   ccctcgcctc gcagacgaag gtctcaatcg ccgcgtcgca gaagatctca atctcgggaa 
KX276837_F   ccctcgcctc gcagacgaag gtctcaatcg ccgcgtcgca gaagawctcr gtctcgggaw 
HQ700543_F   ccctcgcctc gcagacgaag gtctcaatcg ccgcgtcgca gaagatctca atctcgggaa 
KC774444_F   ccctcgcctc gcagacgaag gtctcaatcg ccgcgtcgca gaagatctca atctcgggaa 
AJ627219_F   ccctcgcctc gcagacgaag atctcaatcg ccgcgtcgca gaagatctca atctcgggaa 
AB090269_F   ccctcgcctc gcagacgaag gtctcaatcg ccgcgtcgca gaagatctca atctcgggaa 
JN664921_F   ccctcgcctc gcagacgaag gtctcaatcg ccgcgtcgca gaagatctca atctcgggaa 
KC875342_F   ccctcgcctc gcagacgaag gtctcaatcg ccgcgtcgca gaagatctca atctcgggac 
AB219533_F   ccctcgcctc gcagacgaag atctcaatcg ccgcgtcgca gaagatctca atctccagct 
KF849727_F   ccctcgcctc gcagacgaag atctcaatcg ccgcgtcgca gaagatctca atctccagct 
AB036905_F   ccctcgcctc gccgacgaag atctcaatcg ccgcgtcgca gaagatctca atctccagct 
AB116654_F   ccctcgcctc gcagacgaag gtctcaatcg ccgcgtcgca gaagatctca atctccagct 
AB365453_F   ccctcgcctc gcagacgaag atctcaatcg ccgcgtcgca gaagatctca atctccagct 
KJ638660_F   ccctcgcctc gcagacgaag gtctcaatcg ccgcgtcgcc gaagatctca atctccagct 
KP995113_F   ccctcgcctc gcagacgaag atctcaatcg ccgcgtcgcc gcagatctca atctccagct 
KJ586805_F   ccctcgcctc gcagacgaag gtctcaatcg ccgcgtcgca gaagatctca atctccagct 
JN792921_F   ccctcgcctc gcagacgaag gtctcaatcg ccgcgtcgca gaagatctca atctccggct 
KJ676694_F   ccctcgcctc gcagacgaag gtctcaatcg ccgcgtcgca gaagatctca atctccagct 
AB056513_F   ccctcgcctc gcagacgaag atctcaatcg ccgcgtcgca gaagatctgc atctccagct 
FJ023674_F   ccctcgcctc gcagacgaag gtctcaatcg ccgcgtcgca gaagatctca atctcgggaa 
FR714503_F   ccctcgcctc gcagacgaag atctcaatcg ccgcgtcgca gaagatctca atctcgggaa 
AB059659_F   ccctcgcctc gcagacgaag atctcaatcg ccgcgtcgca gaagatctca atctccatct 

             ....|....| ....|....| ....|....| ....|....| ....|....| ....|....| 
                2645       2655       2665       2675       2685       2695              
NC_028129.   tcttcctgtt agtatacctt ggactcataa ggtggggcca tttttgggtt tgtattctgt 
FN545832_F   tctmaatgtt agtattcctt ggactcataa ggtgggaaat tttactgggc tttattcttc 
AF297624_F   tctcaatgtt agtattcctt ggactcataa ggtgggaaac tttactgggc tttattcctc 
KU605533_F   tctcaatgtt agtattcctt ggactcataa ggtgggaaat tttactgggc tctactcttc 
EU054331_F   tctcaatgtt agtattcctt ggactcataa ggtggggaat tttactgggc tttattcttc 
KP168435_F   tctcaatgtt agtattcctt ggactcacaa ggttggaaat tttactgggc tctattcctc 
EU859930_F   tctcaatgtt agtattcctt ggactcataa ggtgggaaac tttacggggc tttattcctc 
AB205122_F   tctcaatgtt agtattcctt ggactcacaa ggtgggaaac tttacggggc tttattcttc 
AB287314_F   tcccaatgtt agtattcctt ggactcataa ggtgggaaac tttacggggc tctattcttc 
AB300371_F   tcccaatgct agtatccctt ggactcataa ggtgggaaac tttactgggc tttattcttc 
KU964274_F   tctcaatgtt agtattcctt ggacacataa ggtgggaaac tttacggggc tttattcttc 
JQ027312_F   yctcaatgtt agtattccyt ggacacataa ggtgggaaac tttacggggc tttattcttc 
AB642093_F   ccccaatgct agtattcctt ggactcataa ggtgggaaac tttacggggc tctattcttc 
AF461360_F   tctcaatgtt agtattcctt ggacacataa ggtgggaaac tttacggggc tttattcttc 
KX276797_F   tctmaatgtt agtattcctt ggacacataa ggtgggaaac tttacggggc tttattcttc 
KX276858_F   tcymamtgtt agtataccct ggackcayaa ggtgggaaac tttacggggc tttattcttc 
JQ429081_F   tctcaatgtt agtattcctt ggactcacaa ggtgggaaat tttacggggc tttattcttc 
AB241111_F   tctcaatgtt agtatccctt ggacacataa ggtgggaaac tttactgggc tttattcttc 
HQ700502_F   tctcaatgtt agtatccctt ggactcataa ggtgggaaac tttactgggc tttattcttc 
KC774336_F   tctcaatgtt agtattcctt ggacgcataa ggtgggaaat tttactgggc tttattcttc 
KJ803774_F   tctcaatgtt agtatccctt ggactcataa ggtgggaaac tttactgggc tttattcttc 
GQ475342_F   tctcaatgtt agtatccctt ggactcataa ggtgggaaac tttactgggc tttattcttc 
JQ040167_F   tctcaatgtt agtatccctt ggactcataa ggtgggaaac tttactgggc tttattcttc 
KC774357_F   tctcaatgtt agtatccctt ggactcataa ggtgggaaac tttactgggc tttattcttc 
EU306725_F   tctcaatgtt agtatccctt ggactcataa ggtgggaaat tttactgggc tttattcttc 
KC774351_F   tctcaatgtt agtatccctt ggactcataa ggtgggaaac tttactgggc tttattcttc 
KU679957_F   tcccaatgtt agtatccctt ggacgcataa ggtgggaaac tttactgggc tttattcttc 
KF873536_F   tcccaatgtt agtatcccgt ggactcataa ggtgggaaac tttacggggc tttattcttc 
KJ598686_F   tctcaatgtt agtatccctt ggactcataa ggtgggaaac ttcactgggc tttattcttc 
KX276846_F   tctcaatgtt agtatccctt ggactcataa ggtgggaaac tttactggtc tttattcttc 
JQ429078_F   tctcaatgtt agtatccctt ggactcataa ggtgggaaac tttactgggc tttattcttc 
FJ386626_F   tctcaatgtt agtatccctt ggactcacaa ggtgggaaac tttactgggc tttattcttc 
KF873544_F   tctcaatgtt agtatccctt ggactcataa ggtgggaaac tttactgggc tttattcttc 
KX276855_F   tctcaatgtt agtatccctt ggactcataa ggtgggaaac tttactgggc tttattcttc 
AY167091_F   tcccaatgtt agtattcctt ggactcataa ggtgggaaac tttactgggc tttattcctc 
KX276837_F   tctcaatgtt agtatccctt ggackcataa ggtgggaaac tttactgggc tttattcttc 
HQ700543_F   tcccaatgtt agtatacctt ggacccataa ggtgggaaac tttactgggc tttactcttc 
KC774444_F   tctcaatgtt agtattcctt ggactcataa ggtgggaaac tttacggggc tttattcttc 
AJ627219_F   tctcaatgtt agtatccctt ggactcataa ggtgggaaat tttacggggc tttattcttc 
AB090269_F   cctcaatgtt agtattcctt ggactcataa ggtgggaaac tttacggggc tttattcctc 
JN664921_F   tctcaatgtt agtatccctt ggactcataa ggtgggaaac tttactgggc tttactcttc 
KC875342_F   cctcaatgtt agtattccct ggactcataa ggtgggaaac tttacggggc tttattcttc 
AB219533_F   tcccaatgtt agtattcctt ggactcacaa ggtgggaaat tttacggggc tttattcttc 
KF849727_F   tcccaatgtt agtattcctt ggactcacaa ggtgggaaat tttacggggc tttattcttc 
AB036905_F   tcccaatgtt agtattcctt ggactcataa ggtgggaaat tttacggggc tctactcttc 
AB116654_F   tcccgatgtt agtattcctt ggactcataa ggtgggaaac tttacgggac tctattcctc 
AB365453_F   tcccaatgtt agtattcctt ggactcataa ggtgggaaac tttacggggc tctactcttc 
KJ638660_F   tcccaatgtt agtattcctt ggactcataa ggtgggaaat tttacggggc tctattctgc 
KP995113_F   tcccaatgtt agtattcctt ggactcataa ggtgggaaac tttacggggc tttactcttc 
KJ586805_F   tcccaatgtt agtattcctt ggactcataa ggtgggaaat tttacgggac tctattcctc 
JN792921_F   tcccgatgtt agtattcctt ggactcatar ggtgggraac tttackggrc tytaytcytc 
KJ676694_F   tcccgatgtt agtattcctt ggactcacaa ggtgggaaat tttacgggac tctattcttc 
AB056513_F   tcccaatgtt agtattcctt ggactcacaa ggtgggaaac tttacggggc tgtattcttc 
FJ023674_F   tctcaatgtt agtatccctt ggactcataa ggtgggaaac tttactgggc tttattcttc 
FR714503_F   ccccaatgtt agtattcctt ggactcataa ggtgggaaac tttaccgggc tttattcttc 
AB059659_F   tccaaatgtt agtattcctt ggactcataa ggtgggaaac tttaccggtc tttactcctc 

             ....|....| ....|....| ....|....| ....|....| ....|....| ....|....| 
                2705       2715       2725       2735       2745       2755              
NC_028129.   ttccactctc acattcaatc cacaatggaa aactccccaa tttcctttga ttcaccttaa 
FN545832_F   tactgtacct atctttaatc ctgaatggca aactccttct tttccaaaga ttcatttaca 
AF297624_F   tacagtacct atctttaacc ctgaatggca aactccttcc tttcctaaga ttcatttaca 
KU605533_F   tactgtccct gtctttaatc ctgaatggca aactccttcc tttcctaaaa ttcatttaca 
EU054331_F   tactgtacct atctttaatc ctgaatggca aactccttct tttcccaaga ttcatttaca 
KP168435_F   tactgttcct ctctttaatc ctgaatggca aactccttcc tttcctaaaa ttcatttaca 
EU859930_F   tacagtacct atctttaatc ctgaatggca aactccttcc tttcctaaga ttcatttaca 
AB205122_F   tacggtacct aactttaatc ctgattggca aactccttct tttcctgaca ttcatttgca 
AB287314_F   tacggtacct atctttaatc ctgaatggca aactccttct tttcctaaca tacatttgca 
AB300371_F   tacagttcct gtctttaatc ctgaatggca aactccttct tttccagaca ttcatttgca 
KU964274_F   tacggtacct tgctttaatc ctaaatggca aactccttct tttcctgaca ttcatttgca 
JQ027312_F   tacggtacct tgctttaatc ctaactggca aactccttct tttcctgaca ttcatttgma 
AB642093_F   tacagtacct gtctttaatc ctgaatggca aactccttct tttcctgaca ttcatttgca 
AF461360_F   tacggtacct tgctttaatc ctaaatggca aactccttct tttcctgaca ttcatttgaa 
KX276797_F   tacggtacct tgctttaatc ctraytggca aactcctkct tttcctgaca ttcatttgcg 
KX276858_F   tacggtacct agctttaatc ctaaatggca aactccttct tttcctgaca ttcatttgca 
JQ429081_F   tacggtacct agctttaatc ctcaatggca aactccttcc tttcctgaca ttcatttgca 
AB241111_F   taatgtacct gtctttaacc ctgagtggca aactccctct tttcctgata tacatttgca 
HQ700502_F   cactgtacct gtctttaatc ctgagtggca aactccctct tttcctgaca ttcatttaaa 
KC774336_F   tactgtacct gtctttaatc ctgagtggca aactccctcc tttcctcaca ttcatttaca 
KJ803774_F   tactgtacct gtctttaatc ctgaatggca aactccttct tttccacata ttcatttgaa 
GQ475342_F   tactgtacct gtctttaatc ctgagtggca aactccctcc tttcctaaca ttcatttaca 
JQ040167_F   tactgtacct gtctttaatc ctgagtggca aactccctcc tttcctcaca ttcatttaca 
KC774357_F   tactgtacct gtctttaatc ctgagtggca aactccctct tttcctcaca ttcatttaca 
EU306725_F   tactgtacct gtctttaatc ctgactggca aactccctcc tttcctcaca ttcatttaca 
KC774351_F   tactgtacct gtctttaatc ctgagtggca aactccctcc tttcctcaca ttcatttaca 
KU679957_F   tactgtacct gtctttaatt ctgagtggca aactccttct tttcctgata ttcatttacg 
KF873536_F   tactgtacct gtctttaatc ctgagtggca aactccctct tttcccgaca ttcatttaca 
KJ598686_F   tactgtacct gtctttaatc ctgagtggca aactccctcc tttcctcaca ttcatttaca 
KX276846_F   tactgtacct gtctttaatc ccgactggca aactccctct tttcctcaca ttcatttaaa 
JQ429078_F   tactgttcct gtctttaatc ctgactggca aactccctct tttcctcaca ttcatttgaa 
FJ386626_F   tactgtacct gtctttaatc ctgagtggca aactccctcc tttcctcaca ttcatttaca 
KF873544_F   tactgtacct gtctttaatc ctgagtggca aactccgtct tttcctgata ttcatttaaa 
KX276855_F   tactgtrcct gtctttaatc cggagtggca aaytccttcc tttcctgaca tacatttgcg 
AY167091_F   tactatccct gtctttaatc ctgagtggca aactccctcc tttcctcaca ttcatttgca 
KX276837_F   tactgtacct gtctttaatc ctgagtggca aactccytcc tttcctcaca ttcatttama 
HQ700543_F   tactacacct gtctttaatc ctgagtggca aactccctct tttcctaaca ttcatttgcg 
KC774444_F   tactgtacct gtctttaacc ctcattggaa aacaccctct tttcctaaca tacatttaca 
AJ627219_F   tactgtacct gtctttaacc ctcattggaa aacaccctct tttcctaata tacatctaca 
AB090269_F   tactgtacct gtctttaacc ctcattggaa aacaccttct tttcctaata tacatttaca 
JN664921_F   tactgtacct gtctttaatc ctgactggca aactccctct tttcctcaca ttcatttgaa 
KC875342_F   tactgtacct gtctttaacc ctcattggaa aacaccatct tttcccaata tacatttaca 
AB219533_F   tactatacct gtctttaatc ctaactggaa aactccatct ttccctgata ttcatttgca 
KF849727_F   tactatacct gtctttaatc ctaactggaa aactccatct tttcctgata ttcatttgca 
AB036905_F   tactgtacct gctttcaatc ctaactggtt aactccttct tttcctgata ttcatttaca 
AB116654_F   tactgttcct acttttaatc ctgactggtt aactccttct tttcctgaca ttcatttaca 
AB365453_F   tactgtacct gctttcaatc ctcactggtt aactccttct tttcctgata ttcatttgca 
KJ638660_F   tactgtacct actttcaatc ctaactggtt gactccgtct tttcctgata ttcacttgca 
KP995113_F   tactgttcct gcttttaatc ctaactggtc cactccttct tttcctgata ttcatttgca 
KJ586805_F   tactgttcct acttttaatc ctgactggtt aactccttct tttcctgaca ttcatttaca 
JN792921_F   tactgtkcct rcttttaatc ctractggty mactccttct tttcctgaya ttcatttrca 
KJ676694_F   tactgtacct gctttcaatc ctaactggtt aactccttct tttcctgata ttcatttaca 
AB056513_F   tactatacct gtctttaatc ctgattggca aactccttct tttccaaata tccatttgca 
FJ023674_F   tactgtacct gtctttaatc ctgactggca aactccctct tttcctaaca ttcatttgca 
FR714503_F   tactgtacct gtctttaatc ctgagtggca aactccctct tttcctaaca ttcatttgca 
AB059659_F   tactgcacct gttttcaatc ctgactggtt aactccttct tttcctgaca ttcacttgca 

             ....|....| ....|....| ....|....| ....|....| ....|....| ....|....| 
                2765       2775       2785       2795       2805       2815              
NC_028129.   ggaaaattta attcctttta taaattcata ttttggccct ctaactaaca atgaaaaaag 
FN545832_F   tgaggacatt attaataggt gtcaacaatt cgtgggccct ctcaacaaaa atgaaaagag 
AF297624_F   agaggacatt attaataggt gtcaacaatt tgtgggccct ctaactgtaa atgaaaagag 
KU605533_F   ggaggacatt attaataggt gtcagcaatt tgtaggccct ctcactgtaa atgaaaagag 
EU054331_F   tgaggacatt attaatagat gtcaacaatt tgtaggccct ctcactgtaa atgaaaagag 
KP168435_F   tgaggacatt attaatagat gtcagcaatt tgtaggccct ctcactgtaa atgaaaagag 
EU859930_F   agaggacatt attaataggt gtcaacaatt tgtgggccct ctcactgtaa atgaaaagag 
AB205122_F   ggaagacatt attgataggt gtcagcaatt tgtgggaccc ctaacagtaa atgaaatcag 
AB287314_F   ggagaacatt attgataggt gtaaacaatt tgtgggaccc ctcacagtaa atgaaaacag 
AB300371_F   ggaggacatt gttgatagat gtaagcaatt tgtggggccc cttacagtta atgaaaacag 
KU964274_F   ggaggacatt gttgatagat gtgagcaatt tgtggggccc cttacagtaa atgaaaaaag 
JQ027312_F   ggaggacatt gttgatagat gtsagcaatt tgtggggccc cttacagtaa atgaaaacag 
AB642093_F   ggaagacatt gtcgatagrt gtaagcaatt tgtgggacca ctcacagtaa atgaaaacag 
AF461360_F   ggaggacatt gttgatagat gtaagcaatt tgtggggccc cttacagtaa acgaaaacag 
KX276797_F   ggaggacatt gttgatagrt gtactcaatt tgtggggccc cttacaryaa atgaaaccag 
KX276858_F   ggaggacatc attgataggt gtaaacaatt tgtgggaccc ctcacagtga atgaaaacag 
JQ429081_F   ggaggacatc attaataggt gtaaacaatt tgtgggaccc cttacagtga atgaaaacag 
AB241111_F   ggaggacatt attaatagat gtcaacaatt tgtgggcccg cttactgtaa atgaaaaaag 
HQ700502_F   agaggacatt atcaataggt gtcaacaata tgtgggccct cttacagtta atgaaaaaag 
KC774336_F   ggaggatatt attaacagat gtcaacaata tgtgggccct cttacagtta atgaaaaaag 
KJ803774_F   agaggatatt atcaatagat gtcaacaata tgtgggccct cttacagtta acgaaaaaag 
GQ475342_F   ggaggacatt attaatagat gtcaacaata tgtgggacct cttacagtta atgaaaaaag 
JQ040167_F   ggaggacatt attagtagat gtcaacaata tgtgggccct cttacagtwa atgaaaacag 
KC774357_F   ggaggacatt attaatagat gtcaacaata tgtgggccct cttacagtta atgaaaaaag 
EU306725_F   ggaggacatt attaatagat gtcaacaata tgtgggccct cttacagtta atgaaaaaag 
KC774351_F   ggaggatatt atcaatagat gtcaacaatt tgtgggccct cttacagtta atgaaaaaag 
KU679957_F   ggaggacatt atcaataggt gtcaacaata tgtgggccct cttacagtta atgaaaaaag 
KF873536_F   tgaagatatt atccataggt gtcaacaata tgtgggccct cttacagtta atgaaaaaag 
KJ598686_F   agaggacatt attaatagat gtcaacaata tgtgggccct cttacagtta atgaaaaaag 
KX276846_F   agaggacatt atcaacagat gtcaacaata tgtaggccct cttacagtta acgaaaaaag 
JQ429078_F   agaggatatt atcaacagat gtcaacaatt tgtaggccct cttacagtta atgaaaaaag 
FJ386626_F   ggaggacatt attaatagat gtcaacaata tgtgggccct cttacagtta atgaaaaaag 
KF873544_F   ggaagacatt atcaatagat gtcaacawta tgtgggccct cttacagtta atgaaaaaag 
KX276855_F   ggaggacatt atcaacagat gtcaacaata tgtaggccct cttacagtca atgagaaaag 
AY167091_F   ggaggatatt atcaatagat gtcaacaata tgtaggccct cttacagtta atgaaaaaag 
KX276837_F   ggaggacatt attaatagat gtcaacaata tgtgggccct cttacggtta atgaaaaaag 
HQ700543_F   ggaggacatt atcaataggt gtcaacaatt tgtgggccct cttacagtta atgagaaaag 
KC774444_F   ccaagacatt atcaaaaaat gtgaacaatt tgtaggccca ctcacagtca atgagaaaag 
AJ627219_F   tcaagatatt atcaaaaaat gtgaacagtt tgtaggcccg cttacagtca atgaaaaaag 
AB090269_F   ccaagacatc atcaataaat gtgaacaatt tgtaggtcca ctcacagtca atgagaacag 
JN664921_F   agaggacatt atcaacagat gtcaacaatt tgtaggccct cttacagtta atgaaaaaag 
KC875342_F   ccaagacatc atcaacaaat gtgaacagtt tgtaggccct cttactgtca atgagaaaag 
AB219533_F   ccaggacatt attaacaaat gtgaacaatt tgtaggtcct ctaacagtaa atgaaaaacg 
KF849727_F   ccaggacatt attaacaaat gtgaacaatt tgtaggtcct ctaacagtaa atgaaaaacg 
AB036905_F   tcaagatctg atatctaaat gtgaacaatt tgtaggcccg ctcactaaaa atgaattgag 
AB116654_F   tcaagatttg atacacaaat gtgaacaatt tgtaggccct ctcacaaaaa atgaattgag 
AB365453_F   tcaagacctg atatctaaat gtgaacaatt tgtaggccca cttaccaaaa atgaattgag 
KJ638660_F   tcaagacctt atatctaagt gtgaacaatt tgtgggtcca ctcactaaaa atgaattacg 
KP995113_F   tcaaaacctg atttctaaat gtgaacaatt tgtaggccca cttactaaaa atgaattacg 
KJ586805_F   tcaagatttg atacacaaat gtgaacaatt tgtaggccct ctcacaaaaa atgaattgag 
JN792921_F   tcaagayytg atwymyaaat gtgaacaatt tgtaggcccw ctyacwaaaa atgaattrmg 
KJ676694_F   tcaagacctg atatctaaat gtgaacaatt tgtgggccca cttactaaaa atgaattaag 
AB056513_F   tcaagacatt ataactaaat gtgaacaatt tgtgggccct ctcacagtaa atgagaaacg 
FJ023674_F   tgaggacatt atcgataggt gtcaacagtt tgtgggccct ttgacagtga atgaaaaaag 
FR714503_F   tgaggacatt atcaataggt gtcaacaatt tgtgggccct cttacagtta atgaaaaaag 
AB059659_F   tcaagatctg atacaaaaat gtgaacaatt tgtaggccca ctcactacaa atgaaaggag 

             ....|....| ....|....| ....|....| ....|....| ....|....| ....|....| 
                2825       2835       2845       2855       2865       2875              
NC_028129.   gaaactcaaa ttggttttac cagctagatt ttatccaaag gctaccaaat atttcccact 
FN545832_F   aagattaaaa ttaattatgc ctgctagatt ttatcctaac agcaccaaat atttgcccct 
AF297624_F   aagattgaaa ttaattatgc ctgctagatt ctatcctacc cacactaaat atttgccctt 
KU605533_F   aagattgaaa ttaattatgc ctgctagatt ttatcctaac agcactaaat atttgcctct 
EU054331_F   aagattgaaa ttaattatgc ctgctagatt ctttcctaac agcactaaat atttgccact 
KP168435_F   aagattaaac ttaattatgc ctgctaggtt ctaccctaac tctactaaat atttgccttt 
EU859930_F   aagattgaaa ttaattatgc ctgctagatt ctatcctacc cacactaaat atttgccctt 
AB205122_F   gagattaaaa ttaattatgc ctgctagatt ttatcccaat gttaccaaat acttgccctt 
AB287314_F   gagactaaaa ttgatcatgc ctgctaggtt ttatcctaat actactaaat atttgccctt 
AB300371_F   gagactaaaa ttaataatgc ctgctagatt ttatcctaat gttaccaaat atttgccctt 
KU964274_F   gagactaaaa ttaattatgc ctgctaggtt ttatccccat gttactaaat atttgccctt 
JQ027312_F   gagactwaaa ttaattatgc ctgctaggtt ttatcccaat gttactaaat ayttgccctt 
AB642093_F   aagactaaaa ttaattatgc ctgctagatt ttatcccaat gttacyaart atttgccctt 
AF461360_F   gagacttaaa ttaattatgc ctgctaggtt ttatcccaat gttactaaat atttgccctt 
KX276797_F   aagactaaaa ttaattatgc ctgctaggtt ttatccyaat gytactaaat atttrccctt 
KX276858_F   gagactaaaa ttgatcatgc ctgcwaggtt ctatcctaat gttaccaaat atttgccctt 
JQ429081_F   gagactaaaa ttgattatgc ctgctaggtt ctatcccaat gttactaaat atttgccctt 
AB241111_F   gagactaaag ttaattatgc ctgctagatt ttttcctaac cttaccaaat atttgccctt 
HQ700502_F   gagattgaaa ttaattatgc ctgctaggtt ttatcctaac cttaccaaat atttgccttt 
KC774336_F   gagattaaaa ttaattatgc ctgctaggtt ctatcctaac cttaccaaat atttgccctt 
KJ803774_F   gagattaaaa ttgatcatgc ctgctaggtt ctatcctaac cttaccaaat atttgccctt 
GQ475342_F   gagattaaaa ttaattatgc ctgctaggtt ttatcctaac cttaccaaat atttgccctt 
JQ040167_F   gagactaaaa ttaattatgc ctgctaggtt ttatcccaat gttactaaat atctgccctt 
KC774357_F   gagattaaaa ttaattatgc ctgctaggtt ctatcctaac cttaccaaat atttgccctt 
EU306725_F   gagattaaaa ttaattatgc ctgctaggtt ctatcctaac cttaccaaat atttgccctt 
KC774351_F   aagattaaaa ttaataatgc ctgctaggtc ctatcctaac cttaccaaat atttgccctt 
KU679957_F   acgattgaaa ttaattatgc ctgcaaggtt ctatcctact cttaccaaat atytgccctt 
KF873536_F   ragattaaaa ttaattatgc ctgctaggtt ttatcctaac attaccaaat atttgccctt 
KJ598686_F   gagattaaaa ttaattatgc ctgctaggtt ctatcctaac cttaccaaat atttgcccct 
KX276846_F   gagattaaaa ttgatyatgc chgctaggtt ctatcctaac cgtaccaaat atttgccctt 
JQ429078_F   gagattaaaa ttgattatgc ctgctaggtt ctatcctaac cttaccaaat atttgccctt 
FJ386626_F   gagattaaaa ttaattatgc ctgctaggtt ctatcctaac cttaccaaat atttgccctt 
KF873544_F   gagattaaaa ttaattatgc ctgctaggtt ctatcctaat tttaccaaat atttgccctt 
KX276855_F   aagattatcc ttaattatgc cggctaggtt ttatcctaay ayaaccaaat atttgccctt 
AY167091_F   gagactaaaa ttaattatgc ctgctaggtt ctatcctaac cttaccaaat atttgccctt 
KX276837_F   gagattaaaa ttaattatgc ctgctaggtt ytatcctaac cttactaaat atttgccctt 
HQ700543_F   gagattaaaa ttaattatgc ctgctaggtt ctatcctaac cttactaaat attggccgtt 
KC774444_F   aagactgcaa ttgattatgc ctgctaggtt ctatccaaat gttaccaaat atttgccatt 
AJ627219_F   aaggttgaaa ttgattatgc ctgctaggtt ttatcctaat gtcaccaaat atttgccctt 
AB090269_F   aagactgcaa ttaattatgc ctgctaggtt ttatccaaat gttaccaaat atttgccatt 
JN664921_F   gagattgcaa ttgattatgc ctgctaggtt ttatcctaag gtaaccaaat atttgccatt 
KC875342_F   aagattgcaa ttgattatgc ctgctaggtt ttaccctaac tttaccaaat atttaccttt 
AB219533_F   aagattaaac ttagtcatgc ctgctagatt ttttcccatc tctacgaaat atttgcccct 
KF849727_F   aagattaaac ttagtcatgc ctgctagatt ttttcccatc tctacgaaat atttgcccct 
AB036905_F   aagattaaaa ttggtcatgc cagctagatt ttatcctaag gttaccaaat actttcctat 
AB116654_F   aagattaaaa ttggttatgc catccagatt ttttcctaag gttactaaat attttcctat 
AB365453_F   aaggttgaaa ttgattatgc cagccagatt ctttcctaaa cttactaaat attttcctct 
KJ638660_F   gagattgaaa ttggttatgc ctgctagatt ttttcctaag gttaccaaat attttccact 
KP995113_F   aagattaaaa ttggttatgc cagccagatt ttatcctaag gttaccaaat attttcctat 
KJ586805_F   aagattaaaa ttagttatgc catccagatt ttttcctaag gttaccaaat attttcctat 
JN792921_F   aagattaaaa ttggtyatgc cakcyagatt ttwtcctaag gttaccaaat attttccyat 
KJ676694_F   ragrttgaaa ttggttatgc cagctagatt ctttcctaaa cataccaaat attttcctct 
AB056513_F   aagattaaaa ctagttatgc ctgccagatt tttcccaaac tctactaaat atttaccatt 
FJ023674_F   gagactaaaa ttaattatgc ctgctaggtt ttatcctaac agtaccaagt atttgccctt 
FR714503_F   aagattaaac ttaattatgc ctgctaggtt ctatcctaac cgtactaagt atttgccctt 
AB059659_F   acgattgaaa ttaattatgc cagctaggtt ttatcccaaa gttactaaat acttcccttt 

             ....|....| ....|....| ....|....| ....|....| ....|....| ....|....| 
                2885       2895       2905       2915       2925       2935              
NC_028129.   ggagaaaggg attaaacctc attatcctaa tgatgtagtt aatcattatt accaagttca 
FN545832_F   agacaaaggg attaaacctt attatcctga acatgtagtt aatcattact ttcaggccca 
AF297624_F   agacaaagga attaaacctt attatccaga tcaggtagtt aatcattact tccaaaccag 
KU605533_F   agacaaaggg attaaacctt attatcctga tcaagtagtt aatcattact tccagaccag 
EU054331_F   tgacaaaggg attaaacctt attatcctga tcatgtagtt aatcattact tccaggcccg 
KP168435_F   agacaaagga attaagccct attatcctga acatgtagtt aatcattact tccaatctcg 
EU859930_F   agacaaagga attaaacctt attatccaga tcaggtagtt aatcattact tccaaaccag 
AB205122_F   agataaagga atcaaaccct attatcccga gcatgtagtg aatcattact tccagacgag 
AB287314_F   agataaagga attaaacctt attatccaga gcatgtagtt aatcattact tccagacgag 
AB300371_F   agataaggga atcaaacctt attatccaga gcatgtagtt aatcattact tccagacaag 
KU964274_F   agataaaggg atcaaaccgt attatccaga atatgtagtt aatcattact tccagacgcg 
JQ027312_F   agataaaggg atcaaaccgt attatccaga ghatrtagtt aatcattact tccagacgcg 
AB642093_F   agataaaggg atcaaaccct attatccaga gcatgcagtt aatcattact tccagacaag 
AF461360_F   agataaaggg atcaaacctt attatccaga gcatgtagtt aatcattact tccagacgag 
KX276797_F   agataaaggg atcaaacctt attatccaga gcatgtagtt aatcattact tccagacaag 
KX276858_F   agakaaagga attaaaccgt attatccaga gcatgtagtw aatcattact tycagacrag 
JQ429081_F   agataaagga atcaaacctt attatccaga gcatgtagtt aatcattact tccagacgag 
AB241111_F   agataaaggc attaaacctt attatcctga acatatagtt aatcattact tcaaaactag 
HQ700502_F   agataaaggc attaaaccct attatcctga acacgcagtt aatcattact ttaaaactag 
KC774336_F   ggacaaaggc attaaaccgt attatccgga atatgcagtt aatcattact tcaaaactag 
KJ803774_F   agataaaggc atcaaacctt attatcctga acatatagtt aatcattact tccaaactag 
GQ475342_F   ggataaaggc attaaacctt attatcctga acatgcagtt aatcattact tcaaaactag 
JQ040167_F   agataaaggg atcaaaccgt attatccaga gyatgtagtt aatcattact tccagacgcg 
KC774357_F   ggacaaaggc atcaaaccat attatcctga acatgcagtt aatcattact tcaaaactag 
EU306725_F   ggacaaaggc attaaaccgt attatcctga acatgcagtt aatcattact tcaaaactag 
KC774351_F   agataaaggc ataaaacctt attatcctga acatgcagtt aatcattact tcaaaaatag 
KU679957_F   agacaaaggc atcaaacctt attatcctga acatacagtt aatcattact tcaaaaccag 
KF873536_F   agagaaaggc attaaacctt attatcctga acatgcagtt aatcattact tcaaaactag 
KJ598686_F   ggacaaaggc attaaaccat attatcctga acatgcagtt aatcattact tcaaaactag 
KX276846_F   agataaaggc attaaacctt attatcctga acatatagtt aatcattact tccaaactag 
JQ429078_F   agataaaggt atcaaacctt attatcctga acatacagtt aatcattact tccaaactag 
FJ386626_F   ggacaaaggc attaaaccgt attatcctga atatgcagtt aatcattact tcaaaactag 
KF873544_F   ggataaaggc attaaacctt attatcctga acatgcagtt matcattact tcamaactag 
KX276855_F   agataaaggc atcaaacctt attatcctaa ccatacaatt aatcattact tcaaaactag 
AY167091_F   agataaaggc attaaacctt actatccgga acatgcagtt aatcattact tcaaaactag 
KX276837_F   agacaaaggc attaaaccgt attatcctga acatgcartt aatcattact tcaaaactag 
HQ700543_F   agagaagggc attaaacctt attatccgga acatgcagtt aaccattact tcaaaactag 
KC774444_F   ggataagggt atcaaacctt attatccaga acatctagtt aatcattact tccaaactag 
AJ627219_F   ggacaagggt attaarcctt attatccaga acatctagtt aatcattact tccaaactag 
AB090269_F   agataagggt attaaacctt attatccaga acatctagtt aatcattact tccaaaccag 
JN664921_F   ggataagggt attaaacctt attatcctga acatacagtt aatcattact tccaaactag 
KC875342_F   agataagggt attaaacctt actatccaga acatctagtt aatcattact tccaaaccag 
AB219533_F   agagaaaggt ataaaacctt attatccaga taatgtagtt aatcattact tccaaaccag 
KF849727_F   agagaaaggt ataaaacctt attatccaga taatgtagtt aatcattact tccaaaccag 
AB036905_F   ggagaaaggg attaaaccct attatcctga gcattcagtt aatcattatt ttaaaacaag 
AB116654_F   ggaaaaggga attaaaccct attatcctga taacgtggtt aatcattatt ttaagaccag 
AB365453_F   ggagaaaggc attaaacctt attatcctga gcatgcagtt aatcattatt ttaagaccag 
KJ638660_F   ggaaaaaggt attaaacctt actatcctga gcatgcagtt aatcattact ttaaaacccg 
KP995113_F   ggacaaaggc atcaaaccct attatcctga gcatgcagtt aatcattact ttaaaaccag 
KJ586805_F   ggaaaaggga attaaaccct attatcctga taacgtggtt aatcattatt ttaagaccag 
JN792921_F   ggawaarggm atyaaaccct attatcctga kmacgyrgtt aatcattayt ttaaraccag 
KJ676694_F   ggaaaaagga attaaaccct attatcctga gcatgcagtt aatcattact ttaaaaccag 
AB056513_F   agacaaaggt atcaaaccgt attatccaga aaatgtagtt aatcattact tccagaccag 
FJ023674_F   agataaaggt attaaacctt attatcctga acatgcagtt aatcattact tcaaagccag 
FR714503_F   agataaaggc ataaaacctt attatcctga gcaggccgtt aatcattatt tcaaaactag 
AB059659_F   ggataaaggt attaagcctt actatccaga gaatgtggtt gatcattact ttaaaacgag 

             ....|....| ....|....| ....|....| ....|....| ....|....| ....|....| 
                2945       2955       2965       2975       2985       2995              
NC_028129.   gcattattta catacccttt gggaggcggg agtcttatat aaaagagaaa caactcacag 
FN545832_F   acattatttg catactcttt ggaaggctgg tattctatat argagggaaa ctacacgtag 
AF297624_F   acattattta catactcttt ggaaggctgg tattctatat aagagggaaa ctacacgtag 
KU605533_F   acattattta catactcttt ggaaggctgg gattctatat aagagggaaa ctacacgtag 
EU054331_F   acattattta catactcttt ggaaggccgg tattctatat aagagggaaa ctacaagtag 
KP168435_F   gcactattta cacaagctct ggaaggcggg tatcttatat aagagagaaa caacccacag 
EU859930_F   acattattta catactcttt ggaaggctgg tattctatat aagagggaaa ccacacgtag 
AB205122_F   acattattta catactcttt ggaaggcggg tatcttatat aaaagagaga caacacgtag 
AB287314_F   acattattta catactcttt ggaaggcggg tatcttatat aaaagagaaa caacgcgtag 
AB300371_F   acattatttg catactcttt ggaaggcggg tatcttatat aaaagagagt caacacatag 
KU964274_F   acattattta cacactcttt ggaaggcggg gatcttatat aaaagagagt ccacacatag 
JQ027312_F   acattattta cacactcttt ggaaggckgg gatcttatat aaaagagagt ccacacgtag 
AB642093_F   acattattta catactcttt ggaaggcrgg tatcttatat aaaagagagt caacacgtag 
AF461360_F   acattattta cacactcttt ggaaggcggg tatcttatat aaaagagagt ccacacgtag 
KX276797_F   acattattta cacactctat ggmaggcggg tatcttatat maaagagagt ccacacgtag 
KX276858_F   acattattta catactcttt ggaaggcggg trtcttatat aaaagagaga caacacrtag 
JQ429081_F   acattattta catactcttt ggaaggcggg tatcttatat aaaagagaga caacacgtag 
AB241111_F   gcattatttg catacccttt ggaaggctgg cattctatat aagagagaaa ctacacgcag 
HQ700502_F   gcattattta catactctgt ggaaagctgg cattctgtat aagagagaaa ctacacgcag 
KC774336_F   gcattattta catactctgt ggaaggctgg cattctatat aagagagaaa ctacacgcag 
KJ803774_F   gcattattta catactctgt ggaaggctgg tattttatat aagagagaaa ctactcgcag 
GQ475342_F   gcattattta catactctgt ggaaggctgg cattctatat aagagagaaa ccacacgcag 
JQ040167_F   acattattta cacactcttt ggaaggcggg gatcttatat aaaagagagt ccacacgtag 
KC774357_F   gcattattta catactctgt ggaaggctgg cattctatat aagagagaaa ctacccgcag 
EU306725_F   gcattattta catactctgt ggaaggctgg cattctatat aagagagaaa ctacacgcag 
KC774351_F   acattattta catactctgt ggaaggtggg cattctatat aagagagaaa ctacacgcag 
KU679957_F   gcattattta catactctgt ggaaggctgg cattctatat aagagagaaa ctacacgcag 
KF873536_F   acattattta catactctgt ggaaggctgg gattctatat aagagagaaa ctacacgtag 
KJ598686_F   gcattattta catactctgt ggaaggcggg cattctatat aagagagaaa ctacacgcag 
KX276846_F   gcattattta catactytgt ggaaggctgg tattttatat aagagagaaa ctacccgcag 
JQ429078_F   acattattta catactctgt ggaaggctgg tattttatat aagagagaaa ctacacgcag 
FJ386626_F   gcattattta catactctgt ggaaggctgg cattctatat aagagagaaa ctacacgcag 
KF873544_F   acattattta catactmkgt ggaaggytgg yattctatat aagagagaaa yyacccgtag 
KX276855_F   gcattattta catactctgt ggaaggctgg cattctatat aagagagaaa ctacacgcag 
AY167091_F   gcattattta catactctgt ggaaggctgg tattctatat aagagagaaa ctacacgcag 
KX276837_F   gcattattta catacwctgt ggaaggctgg cattctatat aagagagaaa ctacacgcag 
HQ700543_F   gcattatttg catactctgt ggaaggcggg cattctatat aagagagaaa ctacacgcag 
KC774444_F   acattattta cacactctat ggaagggcgg tatattatat aagagagaaa caacacatag 
AJ627219_F   acactattta cacactctat ggaaggcggg tgttttatat aagagagtat caacacatag 
AB090269_F   acattattta cacactcttt ggaaggcggg tatattatat aagagagaaa caacacgtag 
JN664921_F   acactattta cacactctat ggaaggcggg tattttatat aagagagaaa caacacatag 
KC875342_F   acactattta cacactctat ggaaggcggg tattttatac aagagagaaa caacacatag 
AB219533_F   acactattta cataccctat ggaaggcggg catcttatat aaaagagaaa ctacacgtag 
KF849727_F   acactatttg cataccctat ggaaggcggg catcttatat aaaagagaaa ctacccgtag 
AB036905_F   acattatttg catactcttt ggaaggcggg aatcttatat aagagagaat ccacacgtag 
AB116654_F   acactatttg catactttat ggaaagcagg aattctatat aagagagaat ccacacgtag 
AB365453_F   acattatttg catacgttat ggaaggcggg aattttatat aagagagaat ccacacgtag 
KJ638660_F   acactatttg catactttat ggaaggcggg aattttatat aagagagaat ccacacatag 
KP995113_F   acattatttg catactttat ggaaggcggg aattttatat aagagagaat ccacacgtag 
KJ586805_F   acactatttg catactttat ggaaagcggg cattctatat aagagagaat ccacacgtag 
JN792921_F   acaytatttg catactttat ggaargcrgg aattytatat aagagagaat ccacacgtag 
KJ676694_F   acattatttg catactttat ggaaggcggg aatcttatat aagagagaat ccacacttag 
AB056513_F   acattattta catacccttt ggaaggcggg tattctatat aagagagaaa catcccgtag 
FJ023674_F   gcattattta catactctgt ggaaagctgg cattctatat aagagagaaa ctacacgcag 
FR714503_F   gcattattta catactctgt ggaaagctgg cattctatat aagagagaaa caacacgcag 
AB059659_F   acattatttg catactttgt ggaaggcagg aattctatat aagagagaat ccacacatag 

             ....|....| ....|....| ....|....| ....|....| ....|....| ....|....| 
                3005       3015       3025       3035       3045       3055              
NC_028129.   tgcctcattc tttgggacac catacacttg ggaacataag ctacagcatg gga------- 
FN545832_F   cgcatcattt tgcgggtcac catatwcttg ggaacaagag ctacatcatg ggaggttggt 
AF297624_F   cgcatcattt tgcgggtcac catattcttg ggaacaagag ctacagcat- ---------- 
KU605533_F   cgcctcattt tgcgggtcac catattcttg ggaacaagag ctacatcatg ggaggttggt 
EU054331_F   cgcttcattt tgcgggtcac catattcttg ggaacaagag ctacagcatg ggaggttggt 
KP168435_F   agcctcattc tttgggtcac catattcttg ggaacaagag ctacatcatg gggctttctt 
EU859930_F   cgcatcattt tgcgggtcac catattcttg ggaacaagag ctacagcatg ggaggttggt 
AB205122_F   cgcctcattt tgcgggtcac catattcttg ggaacaagag ctacagcatg ggaggttggt 
AB287314_F   cgcctcattt tgtgggtcac catattcttg ggaacaagag ctacatcatg ggaggttggt 
AB300371_F   cgcctcattt tgcgggtcac catattcttg ggaacaagat ctacagcatg ggaggttgga 
KU964274_F   cgcctcattt tgcgggtcac catattcttg ggaacaagat ctacagcatg ggaggttcgt 
JQ027312_F   cgcctcattt tkcgggwcac catattcttg ggaacaagat ctacagcatg ggaggttggw 
AB642093_F   cgcctcatty tgtgggtcac catattcttg ggaacaagat ctacagcatg ggargttggt 
AF461360_F   cgcctcattt tgcgggtcac catattcttg ggaacaagat cta------- ---------- 
KX276797_F   ygcctcattt tgcgggtcac catattcttg ggaacaagat ctacagcatg ggaggttggt 
KX276858_F   cgcctcattt tgcgggtcac catattcttg ggaacaagag ctacagcatg ggaggtysgt 
JQ429081_F   cgcctcattt tgcgggtcac catattcttg ggaacaagag ctacagcatg ggaggttggt 
AB241111_F   cgcctcattc tgtgggtcac catattcttg ggaacaagag ctacagcatg ggaggttatt 
HQ700502_F   cgcctcattt tgtgggtcac catattcttg ggaacaagag ctacagcatg ggaggttggt 
KC774336_F   cgcctcattt tgtgggtcac catattcttg ggaacaagag ctacagcatg ggaggttggt 
KJ803774_F   cgcctcattt tgtgggtcac catattcttg ggaacaagag ctacagcatg ggaggttggt 
GQ475342_F   cgcttcattt tgtgggtcac catattcttg ggaacaagag ctacagca-- ---------- 
JQ040167_F   cgcctcattt tgtgggtcac catattcttg ggaacaagat ctacagcatg ggaggttggt 
KC774357_F   cgcctcattt tgtgggtcac catattcttg ggaacaagag ctacagcatg ggaggttggt 
EU306725_F   cgcctcattt tgtgggtcac catattcttg ggaacaagag ctacagcaa- ---------- 
KC774351_F   cgcctcattt agtgggtcac catattcttg ggaacaagag ctacagcatg ggaggttggt 
KU679957_F   cgcctcattt tgtgggtcac catattcttg ggaacaagag ctacagcatg ggaggttggt 
KF873536_F   cgcctcattt tgtgggtcac catattcttg ggaacaagag ctacagcatg ggaggttrgt 
KJ598686_F   cgcctcattt tgtgggtcac catattcttg ggaacaagag ctacagcatg ggaggtcggt 
KX276846_F   cgcctcattt tgtgggtcac catattcttg ggaacaagag ctacagcatg ggaggtccgt 
JQ429078_F   tgcctcattt tgtgggtcac catattcttg ggaacaagag ctacagcatg ggaggttggt 
FJ386626_F   cgcctcattt tgtgggtcac catattcttg ggaacaagag ctacagcatg ggaggttggt 
KF873544_F   cgcctcattt tgtgggtcac catattcttg ggaacaagag ctayag---- ---------- 
KX276855_F   cgcctcattt tgtgggtcac catattcttg ggaacaagag ctacagcatg ggaggttggt 
AY167091_F   cgcctcattt tgtgggtcac catattcttg ggaacaagag ctacagcatg ggaggttggt 
KX276837_F   cgcctcattt tgtgggtcac catattcttg ggaacaagag ctacagcatg ggaggttggt 
HQ700543_F   cgcctcattt tgtgggtcac catattcttg ggaacataag ctacagcatg ggaggttggt 
KC774444_F   cgcctcattt tgtgggtcac catattcttg ggaacaagag ctacagcatg ggaggttggt 
AJ627219_F   cgcctcattt tgtgggtcac catattcttg ggaacaagag ctacagcatg ggg------- 
AB090269_F   cgcctcattt tgtgggtcac catattcttg ggaacaaaag ctacagcatg ggg------- 
JN664921_F   cgcctcattt tgtgggtcac catattcttg ggaacaagat ctacagcatg ggg------- 
KC875342_F   cgcctcattt tgtgggtcac catattcttg ggaacaaaag ctacagcatg ggg------- 
AB219533_F   cgcctcattt tatgggtcac cttattcttg ggaacaagag ctacatcatg gggctt---t 
KF849727_F   cgcctcattt tgtgggtcac cttattcttg ggaacacgag ctacatcatg gggc------ 
AB036905_F   cgcctcattt tgtgggtcac catattcctg ggaacaagag ctacagcatg ggagcacctc 
AB116654_F   cgcctcattt tgtgggtcac catattcttg ggaacaagag ctacagcatg ggagcacctc 
AB365453_F   cgcctcattt tgtgggtcac catattcctg ggaacaagag ctacagcatg ggagcacctc 
KJ638660_F   cgcctcattt tgtgggtcac catactcctg ggaacaagag ctacagcatg ggagcacctc 
KP995113_F   cgcctcattt tgtgggtcac catattcctg ggaacaagag ctacagcatg ggagcacctc 
KJ586805_F   cgcctcattt tgtgggtcac catattcttg ggaacaagag ctacagcatg ggagcacctc 
JN792921_F   cgcctcattt tgtgggtcac catattcytg ggaacaagag ctacagcatg ggagcacctc 
KJ676694_F   cgcctcattt tgtgggtcac catattcctg ggaacaagag ctacagcatg ggagcacctc 
AB056513_F   cgcttcattt tgtgggtcac catatacttg ggaacaagat ctacagcatg gggctttctt 
FJ023674_F   cgcctcattt tgtgggtcac catattcttg ggaacaagag ctacagcatg ggagggtgga 
FR714503_F   cgcatcattt tgtgggtcac catattatag ggaacaagag ccacagcatg ggaggttggt 
AB059659_F   cgcctcattt tgtgggtcac catattcctg ggaacaagag ctacagcatg ggagcacctc 

             ....|....| ....|....| ....|....| ....|....| ....|....| ....|....| 
                3065       3075       3085       3095       3105       3115              
NC_028129.   ---------- ---------- ------ctga accagtccac gttcaacccg ctgggattct 
FN545832_F   tgccaaaacc tcgcaaaggc atggggacga atctttctgt tcccaaccct ctgggattct 
AF297624_F   ---------- tcgcaaaggc atggggacga atctttctgt tcccaaccct ctgggattcc 
KU605533_F   cagccaagcc tcgcaaaggc atggggacga atctttctgt tcccaaccct ctgggattct 
EU054331_F   taccaaaacc tcgcaaaggc atggggacaa atctttctgt tcccaatcct ctgggattct 
KP168435_F   ggacggtccc tctcgagtg- --gggaaaga atcagtccac cagcaatccc ctgggatttt 
EU859930_F   catcaaaacc tcgcaaaggc atggggacga atctttctgt tcccaaccct ctgggattct 
AB205122_F   cttccaaacc tcgacaaggc atggggacaa atctttctgt ccccaatcca ctgggattct 
AB287314_F   cttccaaacc tcgaaaaggc atggggacaa atctttctgt ccccaatcct ctgggattct 
AB300371_F   cttccaaacc tcgaaaaggc atggggacaa atctttctgt ccccaatccc ctgggattct 
KU964274_F   cttccaaacc tcgaaaaggc atggggacaa atctttctgt ccccaatccc ctgggattct 
JQ027312_F   cttccaaacc tcgaaaaggc atggggacaa atctktctgt ccccaatccc ctgggattct 
AB642093_F   ctwccaaacc tcgaaaaggc atggggacaa atctytctgt ccccaatccc ctgggattct 
AF461360_F   ----caaacc tcgaaaaggc atggggacaa atctttctgt ccccaatccc ctgggattct 
KX276797_F   cytccaaacc tcgaaaaggc atggggacaa atctttctgt ccccaatccm ctgggattct 
KX276858_F   cctccaaacc tcgacacggc atggggacaa atctttcagt ccccaatcct ctgggattcy 
JQ429081_F   cctccaaacc tcgacaaggc atggggacaa atctttccgt ccccaatcct ctgggattct 
AB241111_F   cttccaaacc tcgaaaaggc atggggacga atctctctgt tcccaatcct ctgggattct 
HQ700502_F   cttccaaacc tcggaaaggc atggggacga atctttctgt tcccaatcct ctgggattct 
KC774336_F   cttccaaacc tcgacaaggc atggggacga atctttccgt tcccaatcct ctgggattct 
KJ803774_F   cttccaaacc tcgacaaggc atggggacga atctttctgt tcccaatcct ctgggattct 
GQ475342_F   ---------c tcgacaaggc atggggacga atctttctgt tcccaatcct ctgggattct 
JQ040167_F   cttccaaacc tcgaaaaggc atggggacaa atctttctgt ccccaatccc ctgggattct 
KC774357_F   cttccaaacc tcgacaaggc atggggacaa atctttctgt tcccaatcct ctgggattct 
EU306725_F   -------acc tcgacaaggc atggggacga atctttctgt tcccaatcct ctgggattct 
KC774351_F   cttccaaacc tcgacaaggc atggggacga atctttcggt tcccaatcct ctgggattct 
KU679957_F   cctccaaacc tcggaaaggc atggggacga atctttctgt tccaaatcct ctgggattct 
KF873536_F   cttccaaacc tcggaaaggc atggggacga atctttctgt tcccaatcct ctgggatttt 
KJ598686_F   cttccaaacc tcgacaaggc atggggacga atctttctgt tcccaatcct ctgggattct 
KX276846_F   cttcaaaacc gcgacgrggc atggggacga atctttctgt tcccaatcct ctgggattct 
JQ429078_F   cttccaaacc tcgaaaaggc atggggacga accttgctgt tcccaatcct ctgggattct 
FJ386626_F   cttccaaacc tcgactgggt acggggacga atctttcagt tcctcatcct ctgggattct 
KF873544_F   ----caaacc tcggagaggc atggggacga atctttctgt tccaaatcct ctgggattct 
KX276855_F   cttccaaacc tcgcaaaggc atggggacga atctttctgt tcccaatcct ctgggattct 
AY167091_F   cttccaaacc tcgaaaaggc atggggacga atctttcggt tcccaatcct ctgggattct 
KX276837_F   cttccaaacc tcgacaaggc atggggacga atctttckgt tcccaatcct ctgggattct 
HQ700543_F   cctccaaacc tcggaaaggc atggggacga atctttccgt tcccaatcct ctgggatttt 
KC774444_F   cttccaaacc tcgtcaaggc atggggacga atctttccac cagcaatcct ctgggattct 
AJ627219_F   ---------- ---------- ------caga atctgtccac cagcaatcct ctgggattct 
AB090269_F   ---------- ----cagaac atggagaaga atctttccac cagcaatcct ctgggattct 
JN664921_F   ---------- ---------- ------caga atctttccac cagcaatcct ctgggattct 
KC875342_F   ---------- ---------- ------caga atctttccac cagcaatcct ctgggattct 
AB219533_F   cttggacggt ccctctcgaa tgggggaaga atcattccac caccaatcct ctgggatttt 
KF849727_F   ---------- ---------- -------aga atcattccac caccaatcct ctgggatttt 
AB036905_F   tctcaacgac aagaaggggc atgggactga atctttctgt gcccaatcct ctgggcttcc 
AB116654_F   tatcaacgac tcgaagaggc atgggacaga atctctctgt acccaatcct ctgggattct 
AB365453_F   tctcaacgac aagaaggggc atgggacaga atctctctgt gcccaatcca ctgggattct 
KJ638660_F   tctcaacgac aagaagaggc atgggacaga atctttctgt gcccaatcct ctgggattct 
KP995113_F   tctcaacgac acgaagaggc atgggacaga atctctctgt gcccaaccct ctgggattct 
KJ586805_F   tatcaacga- ---------- ---------- ---------- --ccaatcct ctgggattct 
JN792921_F   tmtcaacgac wcgaagrggc atgggacaga atctctctgt rcccaatcct ctgggattct 
KJ676694_F   tctcaacgac aagaaggggc atgggacaga atctctctgt acccaatcct ctgggattct 
AB056513_F   ggacggtccc tctcgagtg- --gggaaaga acctttccac cagcaatcct ctaggattcc 
FJ023674_F   catccacccc tcggaaaggc atggggacga atctttctgt acccaatcct ctgggatttc 
FR714503_F   cttccaaacc tcgaaaaggc atggggacga atctttctgt tcccaatcct ctgggatttc 
AB059659_F   tctcaacggc gagaaggggc atgggacaga atctttctgt gcccaatcct ctgggattct 

             ....|....| ....|....| ....|....| ....|....| ....|....| ....|....| 
                3125       3135       3145       3155       3165       3175              
NC_028129.   ttcccagtca tcagctggac cccctgttca aggccaatgc aggctcagca gattgggaca 
FN545832_F   ttcccgatca tcagttggac cctgcattcg gagccaactc aaacaatcca gattgggact 
AF297624_F   ttcccgatca tcagttggac cctgcattcg gagccaactc aaacaatcca gattgggact 
KU605533_F   ttcccgatca tcagttggac cctgcattcg gagccaattc aaacaatcca gactgggact 
EU054331_F   ttcccgatca tcagttggac cctgcattcg gagccaactc aaacaatcca gattgggact 
KP168435_F   ttcccgacca ccagttggat ccagctttcg gagccaactc aaacaatcca gattgggact 
EU859930_F   ttcccgatca tcagttggac cctgcattcg gagccaactc aaacaatcca gattgggact 
AB205122_F   tccccgacca tcagttggac cctgcattca aagccaactc agaaaatcca gattgggacc 
AB287314_F   ttcccgatca ccagttggac cctgcattca aagccaactc caacaatcca gattgggacc 
AB300371_F   tccccgatca tcagttggac cctgcattca aagccaactc agaaaatcca gattgggacc 
KU964274_F   tccccgatca tcagttggac cctgcattca aagccaactc agaaaatcca gattgggacc 
JQ027312_F   tccccgatca tcagttggac ccygcattca aagccaactc agaaaatcca gattgggacy 
AB642093_F   tccccgatca tcagttggac cctgcattca aagccaactc agaaaatcca gattgggacc 
AF461360_F   tccccgatca tcagttggac cctgcattca aagccaactc agaaaatccc gattgggacc 
KX276797_F   tccccgatca tcagttggac cctgcattca aagccaactc agaaaatcca gattgggacc 
KX276858_F   ttcccgatca ccagttggac cctgcattca aagccaactc mgacaatccm gattgggatc 
JQ429081_F   ttcccgatca ccagttggac cctgcattca aagccaactc cgacaatccc gattgggacc 
AB241111_F   tgccagacca tcagttggac ccggctttcg gagccaattc aaacaatcca gattgggact 
HQ700502_F   ttcccgatca tcagttggac cctgcgttcg gagccaactc aaacaatcca gattgggact 
KC774336_F   ttcccgatca ccagttggac cctgcgttcg gagccaactc aaacaatcca gattgggact 
KJ803774_F   ttcccggtca ccagttggac ccggcattcg gagccaattc aaacaatcca gattgggact 
GQ475342_F   ttcccgatca ccagttggac cctgcgttcg gagccaactc aaacaatcca gattgggact 
JQ040167_F   tccccgatca tcagttggac cctgcrttca aagccaactc agamaatcca gattgggacy 
KC774357_F   ttcccgatca ccagttggac cctgcgttcg gagccaactc aaacaatcca gattgggact 
EU306725_F   ttcccgatca ccagttggac cctgcgttcg gagccaactc aaacaatcca gattgggact 
KC774351_F   ttcccgatca ccagttggac cctgcattcg gagccaactc aaacaatcca gattgggact 
KU679957_F   ttcccgatca ccagttggay cctgcattcg gagccaactc aaacaatcca gattgggact 
KF873536_F   ttcccgatca ccagttggac cctgcattcg gagccaactc aaacaatcca gattgggact 
KJ598686_F   ttcccgatca ccagttggac cctgcgttcg gagccaactc aaacaatcca gattgggact 
KX276846_F   ttcccggtca ccagttggac ccagcattcr gagccaattc aaacamwcca gattgggact 
JQ429078_F   ttcccgatca ccagttggac ctagcgttca gagccaattc aaacaatcca gattgggact 
FJ386626_F   ttcacgatct cgactcggac cctgcgttcg gagccaactc aaacaatcca gattgggact 
KF873544_F   ttcccgatca ccagttggac ccggcgttcg gagccaactc aaacaatccg gattgggact 
KX276855_F   ttcccgaaca tcagttggac cctgcgttcg gagccaacyc aaacaatcca gattgggact 
AY167091_F   ttcccgatca ccagttggac cctgcgttcg gagccaactc aaacaatcca gattgggact 
KX276837_F   ttcccgatca ccagttggac cckgcgttcg gagccaactc aaacaatcca gattgggact 
HQ700543_F   tgcccgatca ccagttggac cctgtgttcg gagccaactc aaacaatcca gattgggact 
KC774444_F   ttcccgacca ccagttggat ccagccttca gagcaaacac cgcaaatcca gattgggact 
AJ627219_F   ttcccgacca ccagttggat ccagccttca gagcaaacac caacaatcca gattgggact 
AB090269_F   ttcccgacca ccagttggat ccagccttca gagcaaacac cgcaaatcca gattgggact 
JN664921_F   ttcccgacca ccagttggat ccagccttca gagcaaacac cgcaaatcca gattgggact 
KC875342_F   ttcccgacca ccagttggat ccagccttca gagcaaacac cagaaatcca gattgggact 
AB219533_F   ttcccgacca ccagttggat ccagcattca gagcaaacac caaaaatcca gattgggaca 
KF849727_F   ttcccgacca ccagttggat ccagcattca gagcaaacac cagaaatcca gattgggacc 
AB036905_F   tgccagacca tcagctggat ccgctattca gggcaaattc cagcagtccc gactgggact 
AB116654_F   ttccagacca tcagctggat cctctattca gggcaaattc cagcagtccc gactgggact 
AB365453_F   ttccagaaca tcagctggat cctcttttca gagcaaattc cagcagtccc gattgggact 
KJ638660_F   ttccagacca tcagctggat cctctattca gggcaaattc cagcagtccc gactgggact 
KP995113_F   ttccagacca tcagctggat ccgctattca gaacaaattc cagcagtccc gactgggact 
KJ586805_F   ttccagacca tcagctggat cctctattca gggcaaattc cagcagtccc gactgggact 
JN792921_F   ttccagacca tcagctggat cckctrttca grgcaaattc cagcagtccc gactgggact 
KJ676694_F   ttccagacca tcagctggat cctctattca gagcaaattc cagcagtccc gactgggact 
AB056513_F   ttcccgatca ccagttggac ccagcattca gagcaaatac caacaatcca gattgggact 
FJ023674_F   ttcccgatca tcagttggat cctgcgttcg gagccaactc aaacaatcca gattgggact 
FR714503_F   ttcccgatca tcagttggac cctgcgttcg gagccaactc aaacaatcca gattgggact 
AB059659_F   ttccagacca ccagttggat ccactattca gagcaaattc cagcagtccc gattgggact 

             ....|....| ....|....| ....|....| ....|....| ....|....| ....|....| 
                3185       3195       3205       3215       3225       3235              
NC_028129.   aaaatccaaa caaggaccct tggccacaag cccacgacac ggcagtgggg gcctttggtc 
FN545832_F   tcaaccccay caaggaccac tggccacagg ccaatcaggt aggagtggga gcatttgggc 
AF297624_F   tcaaccccat caaggaccac tggccagcag ccaaccaggt aggagtggga gcattcgggc 
KU605533_F   tcaaccccat caaggaccac tggccacagg ccaaccaggt aggagtggga gcattcggcc 
EU054331_F   tcaaccccat caaggaccac tggccacaag ccaatcaggt aggagtggga gcatttgggc 
KP168435_F   tcaaccccaa caaggaccat tggccacaag ccaatcaggt aggagtggga gcatttggcc 
EU859930_F   tcaaccccat caaggaccac tggccagcag ccaaccaggt aggagtggga gcattcgggc 
AB205122_F   tcaatccaca caaggacaat tggccggacg ccaacaaggt gggagtggga gcattcgggc 
AB287314_F   tcaacccaca caaggacaac tggccggacg ccaacaaggt gggagcggga gcattcgggc 
AB300371_F   tcaacccaca caaggacaac tggccggacg cccacaaggt gggagtggga gcattcgggc 
KU964274_F   tcaacccgca caaggacaac tggccggacg ccaacaaggt gggagtggga gcattcgggc 
JQ027312_F   tcaacccgca caaggacrgc tggccggacg ccracaaggt gggagtggga gcattcgggc 
AB642093_F   tcaacccaca caaggacaac tggccggacg ccaacaaggt gggagtggga gcattcgggc 
AF461360_F   tcaacccgca caaggacaac tggccggacg ccaacaaggt gggagtggga gcattcgggc 
KX276797_F   tcaacccrca caaggacaac tggccggacg ccaacaaggt gggagtggga gcattcgggc 
KX276858_F   tcaacycaca caaggacawc tggccgract ccaacaaggt gggagtggga gcattcgggc 
JQ429081_F   tcaacccaca caaggacaac tggccggact ccaacaaggt gggagtggga gcattcgggc 
AB241111_F   tcaaccccaa caaggaccct tggccagagg cttggcaggt aggagctgga gcattcgggc 
HQ700502_F   tcaaccccaa caaggatcac tggccagagg caaatcaggt aggagcgggg gcattcgggc 
KC774336_F   tcaaccccaa caaggatcac tggccagagg caaatcaggt aggagcggga gcattcgggc 
KJ803774_F   tcaaccccaa caaggatcaa tggccagcgg caaaccaggt aggagtggga tcattcgggc 
GQ475342_F   tcaaccccaa caaggatcaa tggccagagg caaatcaggt aggagtggga gcattcgggc 
JQ040167_F   tcaacccsca caaggaymac tggccrgasg cmaaycaggt rggagyggga gcattcgggc 
KC774357_F   tcaaccccaa caaggatcac tggccagagg caaatcaggt aggagcggga gcattcgggc 
EU306725_F   tcaaccccaa caaggatcac tggccagagg caaatcaggt aggagcggga gcattcgggc 
KC774351_F   tcaaccccaa caaggatcac tggccagaag caaatcaggt aggagtggga gcattcgggc 
KU679957_F   tcaaccccaa caaggatcac tggccagagr caaatcaggt aggagcggga gcattcgggc 
KF873536_F   tcaaccccaa caaggatcac tggccasagg camatcaggt aggagcggga gcattcgggc 
KJ598686_F   tcaaccccaa caaggatcac tggccagagg caaatcaggt aggagcggga gcattcgggc 
KX276846_F   tcaacmccaa caaggatcaa tggccagcgg cacaccaggt aggagtggga tccttcggcc 
JQ429078_F   tcaaccccaa caaggatcca tggccagcgg caaaccaggt aggagtggga gcattcgggc 
FJ386626_F   tcaaccccaa caaggatcat tgggcagagg ccgaacaagt aggagcggga gcattcgggc 
KF873544_F   tcaaccccaa caaagatccc tggccagagg caaatcaggt aggagcggga gcattcgggm 
KX276855_F   tcaaccccaa caaggatcaa tggccagagg caaatcaggt aggagtgggr gcgttcgggc 
AY167091_F   tcaaccccaa caaggatcaa tggccagagg caaatcaggt aggagtggga gcattcgggc 
KX276837_F   tcaaccccaa caaggatcac tggccagagg caaatcaggt aggagtggga gcattcgggc 
HQ700543_F   tcaaccccaa caaggatcac tggccagaag caaatcaggt aggaacagga gcatttgggc 
KC774444_F   tcaatcccaa caaggacacc tggccagacg ccaacaaggt aggagctgga gcattcgggc 
AJ627219_F   tcaatcccaa caaggacacc tggccagacg ccaacaaggt aggagctgga gcattcgggc 
AB090269_F   tcaatcccaa caaggacacc tggccagacg ccaacaaggt aggagctgga gcattcgggc 
JN664921_F   tcaatcccaa caaggacacc tggccagacg ccaacaaggt aggagctgga gcattcgggc 
KC875342_F   tcaatcccaa caaggacacc tggccagacg ccaacaaggt aggagctgga gcattcgggc 
AB219533_F   acaatcccaa caaagaccac tggacagaag ccaacaaggt aggagtggga gcatttgggc 
KF849727_F   acaatcccaa caaagaccac tggacagaag ccaacaaggt aggagtggga gcatttgggc 
AB036905_F   tcaacacaaa caaggacagt tggccaatgg caaacaaggt aggagtggga ggctacggcc 
AB116654_F   tcaacaaaaa caaggacaat tggccaatgg caaacaaggt aggagtggga ggatacggtc 
AB365453_F   tcaacaaaaa caaggacact tggccaatgg caaacaaggt aggagtggga ggttacggtc 
KJ638660_F   tcaacaaaaa caaggacagt tggccaatgg caaacaaggt aggagtggga ggctacggtc 
KP995113_F   tcaacacaaa caaggacagt tggccaatgg caaacaaggt aggagtggga ggctacggtc 
KJ586805_F   tcaacaaaaa caaggacaat tggccaatgg caaacaaggt aggagtggga ggatacggtc 
JN792921_F   tcaacamaaa caaggacart tggccaatgg caaacaaggt aggagtggga gsmtacggtc 
KJ676694_F   tcaacaaaaa caaggacaat tggccaatgg caaacaaggt aggagtgggg ggctacggtc 
AB056513_F   tcaatcccaa aaaggaccct tggccagagg ccaacaaggt aggagttgga gcctatggac 
FJ023674_F   tcaaccccaa caaggaccat tggccacaag cccatcaggt aggagcggga gcattcgggc 
FR714503_F   tcaaccccaa caaggaccat tggccacaag cccatcaggt aggagcggga gcattcgggc 
AB059659_F   tcaacacaaa caaggacaat tggccaatgg caaacaaggt aggagtggga ggcttcggtc 

             ....|....| ....|....| ....|....| ....|....| ....|....| ....|....| 
                3245       3255       3265       3275       3285       3295              
NC_028129.   caggactagt gccaccccat ggaggccttc tggggtggag ttcacaagct caagggttgt 
FN545832_F   cagggttcac ccctccacac ggcggtgttc tggggtggag ccctcaggct cagggcatat 
AF297624_F   cagggctcac ccctccacac ggcggtattt tggggtggag ccctcaggct cagggcatat 
KU605533_F   cagggttcac tcccccacac ggaggtgttt tggggtggag ccctcaggct cagggcatat 
EU054331_F   cagggttcac ccctccacac ggaggtgttc tggggtggag ccctcaagct cagggcatat 
KP168435_F   cagggttcac ccctccacac gggggccttt tggggtggaa ccctcaagct cagggcatat 
EU859930_F   cagggctcac ccctccacac ggcggtattt tggggtggag ccctcaggct cagggcatat 
AB205122_F   cagggttcac ccctccccat gggggcctgt tggggtggag ccctcaggct cagggcatac 
AB287314_F   cgggattcac tcctccccat gggggactat tggggtggag ccctcaggct cagggcatac 
AB300371_F   cagggttcac ccctccccat gggggactgt tggggtggag ccctcaggct cagggcatac 
KU964274_F   cagggtccac ccctccccat gggggactgt tggggtggag ccctcaggct cagggcctac 
JQ027312_F   cagggttcac ccctccmcat gggggactgt tggggtggag ccctcaggcg cagggcctac 
AB642093_F   cagggttcac ccctccccat gggggwctgt tggggtggag ccctcaggct cagggcatac 
AF461360_F   cagggttcac ccctccccat gggggactgt tggggtggaa ccctcaggct cagggcatac 
KX276797_F   cagggttcat ccccccccat gggggactgt tgggrtggag ccctcaggct cagggcatac 
KX276858_F   cgggattcac tccaccccat gggggactgt tggggtggag ccctcaagcy cagggcattc 
JQ429081_F   cgggattcac tccaccccat gggggactgt tggggtggag ccctcaagct cagggcatac 
AB241111_F   cagggttcac cccaccacac ggcggccttt tggggtggag ccctcaggct cagggcatat 
HQ700502_F   cagggttcac cccaccacac ggaggtcttt tggggtggag ccctcaggct cagggcatat 
KC774336_F   cagggttctc cccacctcac ggcggtgttt tggggtggag ccctcaggct cagggcatat 
KJ803774_F   cggggttcac tccaccacac ggcaatcttt tggggtggag ccctcaggct cagggcatat 
GQ475342_F   cagggttcac cccaccacac ggcggtcttt tggggtggag ccctcaggct cagggcatat 
JQ040167_F   cagggttcac cccaccacac ggcggwctkt tggggtggag ccctcaggct cagggcatat 
KC774357_F   cagggttcac cccaccacac ggcggtcttt tggggtggag ccctcaggct cagggcatat 
EU306725_F   cagggttcac cccaccacac ggcggtcttt tggggtggag ccctcaggct cagggcatat 
KC774351_F   cagggttcac cccaccacac ggcagtcttt tggggtggag ccctcaggct cagggcatat 
KU679957_F   cagggttcac cccaccacac ggaggtcttt tggggtggag cccgcaggmc cagggcatat 
KF873536_F   cagggttcac tccaccacac ggaggtcttt tggggtggag cccacaggct cagggcatat 
KJ598686_F   cagggttcac cccaccacac ggcggtcttt tggggtggag ccctcaggct cagggcatat 
KX276846_F   cagggttcac tccaccacat ggcaatcttt tggggtggag ccmbcaggct cagggcatat 
JQ429078_F   cagggttcac tccaccacac ggcggtcttt tggggtggag ccctcaggct cagggcatat 
FJ386626_F   cagggttcac tctaccgcgg agcagtcttt tggggtggag ccctcaggct caggggacat 
KF873544_F   cagggttcac cccaccacac ggaggtcttt tggggtggag cccgcaggct cagggcatat 
KX276855_F   cagggttcac cccaccacac ggaagtcttt tggggtggag ccytcaggck cagggcatay 
AY167091_F   cagggttcac cccaccacac ggcggtcttt tggggtggag ccctcagact cagggcacac 
KX276837_F   cagggttcac cccaccacac ggtggtcttt tggggtggag ccctcaggct cagggcayat 
HQ700543_F   cagggttcac cccaccacac ggaggtctgt tggggtggag ccctctggct cagggcacat 
KC774444_F   tgggattcac cccaccgcac ggaggccttt tggggtggag ccctcaggct cagggcatac 
AJ627219_F   tagggttcac cccaccgcac ggaggccttt tggggtggag ccctcaggct cagggcatac 
AB090269_F   tgggattcac cccaccgcac ggaggccttt tggggtggag ccctcaggct cagggcataa 
JN664921_F   tgggtttcac cccaccgcac ggaggccttt tggggtggag ccctcaggct cagggcatac 
KC875342_F   tagggttcac cccaccgcac ggaggccttt tggggtggag cccgcaggct cagggcatac 
AB219533_F   cggggttcac tcccccacac ggaggccttc tggggtggag ccctcaggct caaggcatgc 
KF849727_F   cggggttcac tcccccacac ggaggccttt tggggtggag ccctcaggct caaggcatgc 
AB036905_F   cagggtttac acccccacac ggtggcctgc tggggtggag ccctcaggca cagggtgttt 
AB116654_F   ctgggttcac acccccacac ggtggcctgt tggggtggag cccacaggca cagggtgtgc 
AB365453_F   cagggttcac acccccacac gggggcctgt tggggtggag ccctcaggca caaggtgttc 
KJ638660_F   cagggttcac gcccccgcac ggtggcctgc tggggtggag ccctcaagca caaggtgttt 
KP995113_F   cagggttcac acccccacac ggtggcctgc tggggtggag ccctcaagca caaggtgtgt 
KJ586805_F   ctgggttcac acccccacac ggtggcctgt tggggtggag tccacaggca cagggtgtgc 
JN792921_F   cwgggttcac acccccacac ggtggcctgy tggggtggag tccacaggca cagggtgtgc 
KJ676694_F   cagggttcac acccccacac ggtggcttgc tgggatggag ccctcaggca caaggtgttc 
AB056513_F   ccgggttcac ccctccacac ggaggccttt tggggtggag ccctcagtct cagggcacac 
FJ023674_F   cagggttcac ccctccacac ggaggtctgt tggggtggag ccctcaggct cagggcatat 
FR714503_F   cagggttcac ccctcctcac ggaggtcttt tggggtggag ccctcaggct cagggcatat 
AB059659_F   ccgggttcac acccccacac ggtgggcttc tggggtggag ccctcaggca cagggcattc 

             ....|....| ....|....| ....|....| ....|....| ....|....| ....|....| 
                3305       3315       3325       3335       3345       3355              
NC_028129.   ctgtca---- ---------- ---------- cagtgccaga cacccctcct cctccatcaa 
FN545832_F   tgacaa---- ---------- ---------- cagtgccagc agttcctcct cctgcctcca 
AF297624_F   tgacca---- ---------- ---------- cagtgtcaac aattcctcct cctgcctcca 
KU605533_F   tggcta---- ---------- ---------- cagtgccagc agttcctccc actgcctcca 
EU054331_F   tgacta---- ---------- ---------- ccgtgccagc agttcctcct cctgcctcca 
KP168435_F   tgcata---- ---------- ---------- cagtgccaac tattcctcct cctgcctcca 
EU859930_F   tgacca---- ---------- ---------- cagtgtcaac aattcctcct cctgcctcca 
AB205122_F   tcacaa---- ---------- ---------- ctgtgccagc agcacctcct cctgcctcca 
AB287314_F   tcacat---- ---------- ---------- ctctgccagc agctcctcct cctacctcca 
AB300371_F   tcacat---- ---------- ---------- ctgtgccagc agctcctcct cctgcctcca 
KU964274_F   tcacaa---- ---------- ---------- ctgtgccagc agctcctcct cctgcctcca 
JQ027312_F   tcacaa---- ---------- ---------- ctgtgccagc ggctcctcct cctgcctcca 
AB642093_F   tcacaa---- ---------- ---------- ctgtgccagc agctcctcct cctgcctcca 
AF461360_F   tcacaa---- ---------- ---------- ctgtgccagc agctcctcct cctgcctcca 
KX276797_F   ttgcaa---- ---------- ---------- ctgtgccagc agctcctcct cctgcctcca 
KX276858_F   tcacaa---- ---------- ---------- ctgtgccagc agctcctcct cctgcctcca 
JQ429081_F   tcacaa---- ---------- ---------- ctgtgccaac agctcctcct cctgcctcca 
AB241111_F   tgacaa---- ---------- ---------- cagtgccagc agctcctcct cctgcctcca 
HQ700502_F   taacaa---- ---------- ---------- cagtgcccgc agcgcctcct cctgcctcca 
KC774336_F   tggcaa---- ---------- ---------- cagtgccagc agcacctcct tctgcctcca 
KJ803774_F   tgacaa---- ---------- ---------- cagtaccagc agctcctcct cctgcctcca 
GQ475342_F   tgacaa---- ---------- ---------- cagtgccagc agcgcctcct cctgcctcca 
JQ040167_F   tgacaa---- ---------- ---------- cagtgccagt agcacctcct cctgcctcca 
KC774357_F   tgacaa---- ---------- ---------- cagtgccagt agcacctcct cctgcctcca 
EU306725_F   taacaa---- ---------- ---------- cagtgccagc agcacctcct cctgcctcca 
KC774351_F   tgacaa---- ---------- ---------- cagtgccagc agcgcctcct cctgcctcca 
KU679957_F   tgacaa---- ---------- ---------- cagtgccagc agcgcctcct cctgcctccg 
KF873536_F   tgacaa---- ---------- ---------- cagtrccagc agctcctcct cctgcttcca 
KJ598686_F   tgacaa---- ---------- ---------- cagtgccagt agcaactcct cctgcctcca 
KX276846_F   tgacaa---- ---------- ---------- cagtaccagc agcgcctcct cctgcctcca 
JQ429078_F   tgacaacagt gccagcagcg cctccgaccg cagtgccagc agcgcctcct cctgcctcca 
FJ386626_F   tgacac---- ---------- ---------- ctccggcagc cgcccctcct cctgcctcca 
KF873544_F   tgacaa---- ---------- ---------- cactgccagc agcgcctcct cctgcctcca 
KX276855_F   tgacac---- ---------- ---------- cagtgccagc agcgcctcct cctgcctcca 
AY167091_F   tgacaa---- ---------- ---------- cagtgccagc agcgcctcct cctgcctcca 
KX276837_F   tgacaa---- ---------- ---------- cagtgccagc agcacctcct cctgcctcca 
HQ700543_F   tgacaa---- ---------- ---------- cggtgccagc agctcctcct cctgcatcca 
KC774444_F   tacaaa---- ---------- ---------- ccttgccagc aaatccgcct cctgcctcca 
AJ627219_F   tacaat---- ---------- ---------- ccgygccagc aaatccgcct cctgcctcta 
AB090269_F   tacaaa---- ---------- ---------- ccttgccagc aaatccgcct cctgcatcta 
JN664921_F   tacaaa---- ---------- ---------- ctttgccagc aaatccgcct cctgcctcca 
KC875342_F   tacaaa---- ---------- ---------- ccttgccagc aaatccgcct cctgcagcta 
AB219533_F   taaaaa---- ---------- ---------- cattgccagc agatccgcct cctgcctcca 
KF849727_F   aaaaaa---- ---------- ---------- cattgccagc agatccgcct cctgcctcca 
AB036905_F   tracaa---- ---------- ---------- ccttgccagc agatccgcct cctgcttcca 
AB116654_F   ttacaa---- ---------- ---------- cattgccagc agatccgcct cctgcttcca 
AB365453_F   taacaa---- ---------- ---------- ccttgccagc agatccgcct cctgcttcca 
KJ638660_F   taacca---- ---------- ---------- ccttgccagc ggatccgcct cctgcttcca 
KP995113_F   taacaa---- ---------- ---------- ccttgccagc agatccgcct cctgcttcca 
KJ586805_F   ttacaa---- ---------- ---------- cattgccagc agatccgcct cctgcttcca 
JN792921_F   tcacaa---- ---------- ---------- cattgccagc agatccgcct cccgcttcca 
KJ676694_F   taacaa---- ---------- ---------- ccttgccagc aaatccgcct cctgcttcca 
AB056513_F   taacaa---- ---------- ---------- ctttgccagc agatccgcct cctgcctcca 
FJ023674_F   taacaa---- ---------- ---------- atgtgccagc agttcctcct cctgcctcaa 
FR714503_F   taacaa---- ---------- ---------- acgtgccagc agttcctcct cctgcctcca 
AB059659_F   tgacaa---- ---------- ---------- cctcgccacc agatccacct cctgcttcca 

             ....|....| ....|....| ....|....| ....|....| ....|....| ....|....| 
                3365       3375       3385       3395       3405       3415              
NC_028129.   ccaatcgcga caaaggaagg aaaccaacac cagctactcc tcctctgag- -----agaca 
FN545832_F   ccaatcggag gtcaggaagg cagcctactc ccatttctcc acctctaag- -----agaca 
AF297624_F   ccaatcggca gtcaggaagg cagcctactc ccatctctcc acctctaag- -----agaca 
KU605533_F   ccaatcggca gttaggaagg cagcctactc ccatctctcc acctctaaag agaacagtca 
EU054331_F   ccaatcggca gtcaggaagg cagcctactc ccatctctcc acctctaag- -----agaca 
KP168435_F   ccaatcggca gtcaggaaga cagcctactc ccatctctcc acctctgag- -----agaca 
EU859930_F   ccaatcggca gtcaggaagg cagcctactc ccatctctcc acctctaag- -----agaca 
AB205122_F   ccaatcggca gtcaggaagg cagcctactc ccttaactcc acctctaag- -----ggaca 
AB287314_F   ccaatcggca ggtaggaagg cagcctactc ccctttctcc acctctaag- -----agaca 
AB300371_F   ccaatcggca gtcaggacgg cagcctactc ccctatctcc acctctaag- -----ggaca 
KU964274_F   ccaatcggca gtcaggaagg cagcctactc ctctatctcc acctctaag- -----ggaca 
JQ027312_F   ccaatcggca gtcaggaagg cagcctactc ccttatctcc acctctaag- -----ggaca 
AB642093_F   ccaatcggca gtcaggacgg cagcctactc ccttatctcc acctctaag- -----ggaca 
AF461360_F   ccaatcggca gtcaggaagg cagcctactc ccatatctcc acctctaag- -----ggaca 
KX276797_F   ccaatcggca gtcaggaagg aagcctactc ccttatctcc acctctaag- -----ggaca 
KX276858_F   ccaatcggcr gdyaggaagg magcctactc ccctgwctcc acctctaag- -----agaca 
JQ429081_F   ccaatcggca gttaggaagg aagcctactc ccctgtctcc acctctaaa- -----agaca 
AB241111_F   ccaatcggca gtcaggaagg cagcctactc ccatctctcc acctctaag- -----agaca 
HQ700502_F   ccaatcggca gtcaggacga cagcctactc ccatctctcc acctctaag- -----agata 
KC774336_F   ccaatcggca gtcaggaaga cagcctactc ccatctctcc acctctaag- -----agaca 
KJ803774_F   ccaatcggca gtcaggaaga cagcctactc ccatctctcc acctctaag- -----agaca 
GQ475342_F   ccaatcggca gtcaggaaga cagcctactc ccatctctcc acctctaag- -----agaca 
JQ040167_F   ccaatcggca gtcaggaaga cagcctactc ccatctctcc acctctaag- -----agaca 
KC774357_F   ccaatcggca gtcaggaaga cagcctactc ccatctctcc acctctaag- -----agaca 
EU306725_F   ccaatcggca gtcaggaaga cagcctactc ccatctctcc acctctaag- -----agaca 
KC774351_F   ccaatcggca gtcaggaaga cagcctactc ccatctctcc acctctaag- -----agaca 
KU679957_F   ccaatcggca gtcaggaaga cagcccactc ccatatcacc acctctaag- -----agtca 
KF873536_F   ccaatcggca gtcaggaaga cagcctactc ccatctctcc acctctaag- -----agaca 
KJ598686_F   ccaatcggca gtcaggaaga cagcctactc ccatctctcc acctctaag- -----agaca 
KX276846_F   ccaatcggca gtcaggaaga cagcctacwc ccatctctcc acctctaag- -----agaca 
JQ429078_F   ccaatcggca gtcaggaaga cagcctactc ccatctctcc acctctaag- -----agaca 
FJ386626_F   gaaaacctcc ttcaggttct ccacctactc taatttctct tcctctaag- -----agaca 
KF873544_F   ccaatcggca gtcaggaaga cagcctactc ccatctcwcc acctctaag- -----agaca 
KX276855_F   ccaatckgca gtcaggaaga cagcctactc ccatctctcc acctctaag- -----agaca 
AY167091_F   ccaatcggca gtcaggaaga cagcctactc ccatctctcc acctctaag- -----agaca 
KX276837_F   ccaatcggca gtcaggaaga cagccyactc ccatttctcc acctctaag- -----agaca 
HQ700543_F   ccaatcggca gtcaggaaga cagcctactc ccatctctcc acctctaag- -----agaca 
KC774444_F   ccaatcgcca gtcaggaagg cagcctaccc cgctgtctcc acctttgag- -----aaaca 
AJ627219_F   ccaatcgcaa gtcaggcagg cagcctaccc cgctgtctcc acctctgag- -----agaca 
AB090269_F   ccaatcgcca gtcaggaagg cagcctaccc cgctgtctcc acctttgag- -----aaaca 
JN664921_F   ccaatcgcca gtcaggaagg cagcctaccc cgctgtctcc acctttgag- -----aaaca 
KC875342_F   ccaatcgcca gtcaggaagg cagcctaccc cactgtctcc acctctgag- -----agaca 
AB219533_F   ccaatcggca gtcaggaagg cagcctaccc caatcactcc acctttgag- -----agaca 
KF849727_F   ccaatcggca gtcaggaagg cagcctaccc caatcactcc acctttgag- -----agaca 
AB036905_F   ccaatcggcg gtccgggaga aagccaaccc cagtctctcc acctctaag- -----agaca 
AB116654_F   ccaatcggag gtccgggaga aaaccaaccc cagtctctcc acctctaag- -----agaca 
AB365453_F   ccaatcggcg gtccgggagg aagcccaccc cagtctctcc acctctaag- -----agaca 
KJ638660_F   ccaatcggcg gtccgggagg aagccaaccc cagtctctcc acctctaag- -----agaca 
KP995113_F   ccaatcggcg gtccgggaga aagccaaccc cagtctctcc acctctaag- -----agaca 
KJ586805_F   ccaatcggcg gtccgggaga aaaccaaccc cagtctctcc acctctaag- -----agaca 
JN792921_F   ccaatcggcg gtccgggaga aarccaaccc cagtctctcc acctctaag- -----agaca 
KJ676694_F   ccaatcggcg gtccgggagg aagccaaccc cagtctctcc acctctaag- -----agaca 
AB056513_F   ccaatcgtca gtcagggagg cagcctactc ccatctctcc accactaag- -----agaca 
FJ023674_F   ccaatcggca gtcaggacgg cagcccactc ccatctctcc acctctgag- -----agaca 
FR714503_F   ccaatcggca gtcaggaagg cagccaactc ccatatctcc acctctaag- -----agaca 
AB059659_F   acaatcggag gtcaggaaga aagccaaccc cagtctctcc acctctaag- -----ggaca 

             ....|....| ....|....| ....|
                3425       3435       3445  
NC_028129.   ctcacccaca agccatgacc tgg--
FN545832_F   gtcatcctca ggccatgcag tggaa
AF297624_F   gtcatcctca ggccatgcag tggaa
KU605533_F   gtcatcctca ggccatgcag tggaa
EU054331_F   gtcatcctca ggccatgcag tggaa
KP168435_F   gtcatcctca ggccatgcag tggaa
EU859930_F   gtcatcctca ggccatgcag tggaa
AB205122_F   ctcatcctca ggccgtgcag tggaa
AB287314_F   ctcatcctca agccatgcag tggaa
AB300371_F   ctcatcctca ggccatgcag tggaa
KU964274_F   ctcatcctca ggcnnngcag tggaa
JQ027312_F   ctcatcctca ggccatgcag tggaa
AB642093_F   cmcatcctca ggccatgcag tggaa
AF461360_F   ctcatcctca ggtcatgcag tggaa
KX276797_F   ctcatcctca ggccatgcag tggaa
KX276858_F   ctcatcctca sgycatrcrg tggaa
JQ429081_F   ctcatccgca ggcagtgcag tggaa
AB241111_F   gtcatcctca ggccatgcag tggaa
HQ700502_F   ctcatcctca ggccatgcag tggaa
KC774336_F   gtcatcctca ggccatgcag tggaa
KJ803774_F   gtcatccgca ggccatgcag tggaa
GQ475342_F   gtcatcctca ggccatgcag tggaa
JQ040167_F   gtcatcctca ggccatgcag tggaa
KC774357_F   gtcatcctca ggccatgcag tggaa
EU306725_F   gtcatcctca ggccatgcag tggaa
KC774351_F   gtcatcctca ggccatgcag tggaa
KU679957_F   ctcatcctca ggccatgcag tggaa
KF873536_F   ctcatcctca ggccatgcag tggaa
KJ598686_F   gtcatcctca ggccatgcag tggaa
KX276846_F   skcatcctca ggccatgcag tggaa
JQ429078_F   gtcatcctca ggccatgcag tggaa
FJ386626_F   gtcatcccaa cgccatacac tgcca
KF873544_F   ctcaccctca ggccatacag tggaa
KX276855_F   ctcatcctca ggccatgcag tggaa
AY167091_F   gtcatcctca ggccatgcag tggaa
KX276837_F   gtcatcctca ggccatgcag tggaa
HQ700543_F   gtcatcctca ggccatgcag tggaa
KC774444_F   ctcatcctca ggccatgcag tggaa
AJ627219_F   ctcatcctca ggccatgcag tggaa
AB090269_F   ctcatcctca ggccatgcag tggaa
JN664921_F   ctcatcctca ggccatgcag tggaa
KC875342_F   ctcatcctca ggccatgcag tggac
AB219533_F   ctcatcctca ggccatgcag tggaa
KF849727_F   ctcatcctca ggccatgcag tggaa
AB036905_F   cacatccaca ggccatgcag tggaa
AB116654_F   ctcatccaca ggccatgcag tggaa
AB365453_F   cacatccaca ggcaatgcaa tggaa
KJ638660_F   cacacccaca ggccatgcag tggaa
KP995113_F   cacatccaca ggcaatgcag tggaa
KJ586805_F   ctcatccaca ggccatgcag tggaa
JN792921_F   cacatccaca ggcaatgcag tggaa
KJ676694_F   cacatccaca ggccrtgcag aacaa
AB056513_F   gtcatcctca ggccatgcag tggaa
FJ023674_F   gycatcctca ggccatgcag tggaa
FR714503_F   gtcatcctca ggccatgcag tggaa
AB059659_F   cacatccaca ggccatgcag tggaa
