# Supplementary material for: A New Method for Next-Generation Sequencing of the Full Hepatitis B Virus Genome from A Clinical Specimen: Impact for Virus Genotyping
Source: Microorganisms. 2020 Sep 11;8(9):1391. doi: 10.3390/microorganisms8091391 (PMC7564258; doi:10.3390/microorganisms8091391)
Supplement: Supplementary file 1 [file microorganisms-08-01391-s001.zip › S2_Fig.txt]

     Alignment: C:\Users\hemocentro\Documents\Flavia\HBV\BMC Genomics\Additional_file S2.txt


             ....|....| ....|....| ....|....| ....|....| ....|....| ....|....| 
                 5          15         25         35         45         55                     
NC_028129.   ggtatgttgc ccgtgtgtcc tcttctacca acagttacag gaacaaca-- ---------- 
AB116081_F   ggtatgttgc ccgtttgtcc tctaattcca ---------g gatcaa---- --------ca 
AY233290_F   ggtatgttgc ccgtttgtcc tctaattcca ---------g gatcaa---- --------ca 
FN545826_F   ggtatgttgc ccgtttgtcc tctaattcca ---------g gatcca---- --------ca 
FN545830_F   ggtatgttgc ccgtttgtcc tctaattcca ---------g gatcca---- --------cg 
KF214660_F   ggtatgttgc ccgtttgtcc tctaattcca ---------g gatcaa---- --------ca 
AB073822_F   ggtatgttgc ccgtttgtcc tctaattcca ---------g gatcat---- --------ca 
AB287314_F   ggtatgttgc ccgtttgtcc tctaattcca ---------g gatcat---- --------ca 
AY800391_F   ggtatgttgc ccgtttgtcc tctaattcca ---------g gatcat---- --------ca 
KX276819_F   ggtatgttgc ccgtttgtcc tstaattcca ---------g gatcat---- --------ca 
AB231909_F   ggtatgttgc ccgtttgtcc tccaattcca ---------g gatcat---- --------ca 
FJ386648_F   ggtatgttgc ccgtttgtcc tctaattcca ---------g gaacat---- --------ca 
AB241111_F   ggtatgttgc ccgtttgtcc tctaattcca ---------g gaacat---- --------cc 
AB642097_F   ggtatgttgc ccgtttgtcc tctacttcca ---------g gaacat---- --------ca 
HQ700502_F   ggtatgttgc ccgtttgtcc tctacttcca ---------g gaacct---- --------ca 
KC774336_F   ggtatgttgc ccgtttgtcc tctacttcca ---------g gaacat---- --------cg 
KT364720_F   ggtatgttgc ccgtttgtcc tctacttcca ---------g gaacatcaac taccagcaca 
JQ040167_F   ggtatgttgc ccgtttgtcc tctaattcca ---------g gawcat---- --------ca 
KJ598720_F   ggtatgttgc ccgtttgtcc tctacttcca ---------g gaactt---- --------ca 
KC774351_F   ggtatgttgc ccgtttgtcc tctacttcca ---------g gaacat---- --------ca 
KU679957_F   ggtatgttgc ccgtttgtcc tctacttcca ---------g gatcaa---- --------cg 
KF873536_F   ggtatgttgc ccgtttgtcc tctacttcca ---------g gatcaa---- --------cg 
AP011106_F   ggtatgttgc ccgtttgtcc tctacttcca ---------g gaacat---- --------ca 
HM011479_F   ggtatgttgc scgtttgtcc tctacttcca ---------g gaacat---- --------ca 
KX276846_F   ggtatgttgc ccgtttgtcc tctacttcca ---------g gaacat---- --------ca 
HQ700516_F   ggtatgttgc ccgtttgtcc tctacttcca ---------g gaacat---- --------ca 
AY206376_F   ggtatgttgc ccgtttgtcc tctacttcca ---------g gaacat---- --------ca 
KF873544_F   ggtatgttgc ccgtttgtcc tctacttcca ---------g gatcaa---- --------cg 
GQ358157_F   ggtatgttgc ccgtttgtcc tctacttcca ---------g gaacat---- --------ca 
KC774292_F   ggtatgttgc ccgtttgtcc tctacttcca ---------g gaacat---- --------ca 
JQ040132_F   ggtatgttgc ccgtttgtcc tstacttcca ---------g gaacat---- --------cr 
KC774214_F   ggtatgttgc ccgtttgtcc tctacttcca ---------g gaacaa---- --------ca 
JN827415_F   ggtatgttgc ccgtttgtcc tctaattcca ---------g gaacat---- --------ca 
FJ904419_F   ggtatgttgc ccgtttgtcc tctaattcca ---------g gatctt---- --------ca 
GQ205382_F   ggtatgttgc ccgtttgtcc tctaattcca ---------g gatctt---- --------cg 
DQ399006_F   ggtatgttgc ccgtttgtcc tctaattcca ---------g gatctt---- --------ca 
EU414140_F   ggtatgttgc ccgtytgtcc tctaattcca ---------g gatcwt---- --------ca 
EU155893_F   ggtatgttgc ccgtttgtcc tctaatttca ---------g gatcct---- --------ca 
AB188244_F   ggtatgttgc ccgtttgtcc tctaattcca ---------g gatctt---- --------ca 
X65258_FT0   ggtatgttgc acgtttgtcc tctaattcca ---------g gaacaa---- --------ca 
GU456678_F   ggtatgttgc ccgtttgtcc tctaactgca gc---caacg ggtctt---- --------cg 
AB091255_F   ggtatgttgc ccgtttgtcc tctaattcca ---------g gatcat---- --------ca 
AB036905_F   ggtatgttgc ccgtttgtcc tctacttcca ---------g gatcca---- --------ca 
KJ638660_F   ggtatgttgc ccgtttgtcc tctacttcca ---------g gatcta---- --------cg 
KP718104_F   ggtatgttgc ccgtttgtcc tctacttcca ---------g gatcca---- --------cg 
JN792921_F   ggtatgttgc ccgtttgtcc tctamttcca ---------g gatcca---- --------cg 
AB056513_F   ggtatgttgc ccgtttgtcc tctgattcca ---------g gatcct---- --------cg 
FJ023674_F   ggtatgttgc ccgtttgtcc tctaattcca ---------g gatcct---- --------cg 
AB059659_F   ggtatgttgc ccgtgtgtcc tctacttcca ---------g gatcta---- --------ca 

             ....|....| ....|....| ....|....| ....|....| ....|....| ....|....| 
                 65         75         85         95        105        115                   
NC_028129.   ---------- --acaacaac gggaccctgc aggacctgca cgccaattgt tccaggcatc 
AB116081_F   aca------- --accagtac gggaccatgc aaaacctgca cgactcctgc tcaaggcaac 
AY233290_F   aca------- --accagtac gggaccctgc aaaacctgca cgactcctgc tcaaggcaac 
FN545826_F   acg------- --accagtac aggaccctgc aaaacctgca cgactcctgc tcaaggcaac 
FN545830_F   acc------- --accagyac gggaccctgc cgaacctgca cgactcctgc tcaaggcaac 
KF214660_F   aca------- --accagcac gggaccctgc aaaacctgca cgactcctgc tcaaggcaac 
AB073822_F   aca------- --accagcac cggaccatgc aaaacctgca caactcctgc tcaaggaacc 
AB287314_F   acc------- --accagcac cggaccatgc aagacctgca cgactcctgc tcaaggaacc 
AY800391_F   acc------- --accagcac cggaccatgc agaacctgca cgacgcctgc tcaaggaaac 
KX276819_F   acc------- --accagcac cggaccatgc aaaacctgca cgwctcctgc tcaagggaac 
AB231909_F   acc------- --accagcac tggaccatgc agaacctgca cgactcctgc tcaaggaacc 
FJ386648_F   act------- --accagcac gggaccctgc aaaacctgca cgactcctgc tcaaggaacc 
AB241111_F   aca------- --acaagcac gggaccatgc aagacctgca cgactcctgc tcaaggcacc 
AB642097_F   act------- --accagcac gggaccatgc aagacctgca cgattcctgc tcaaggaacc 
HQ700502_F   act------- --acaagcac gggaccatgc aagacctgca cgattcctgc tcaaggaacc 
KC774336_F   act------- --accagcac gggaccctgc aagacctgca cgattcctgc tcaaggaacc 
KT364720_F   act------- --accagcac gggaccatgc aagacctgca cgattcctgc tcaaggaacc 
JQ040167_F   acw------- --accagcac sggrccatgc aaracctgca cgaykcctgc tcaaggaacc 
KJ598720_F   act------- --accagcac gggaccatgc aagacctgca cgatacctgc tcaaggaacc 
KC774351_F   act------- --accagcac ggggccatgc aagacctgca cgattcctgc tcaaggaacc 
KU679957_F   act------- --accagcac gggaccttgc agaacctgca cgataactgc tcaaggaacc 
KF873536_F   acc------- --accagcac gggaccttgc agaacctgca cgatcactgc tcaaggaacc 
AP011106_F   act------- --accagtac gggaccatgc aagacctgca cgattcctgc tcaaggaacc 
HM011479_F   acc------- --accagcac ggggccatgc aagacctgca cgactcctgc tcaaggaacc 
KX276846_F   acs------- --accagcac gggaccatgc aagacctgca cgattcctgc tcaaggaacc 
HQ700516_F   act------- --accagcac gggaccatgc aagacctgca cgactcctgc tctaggaacc 
AY206376_F   act------- --accagcac ggggccatgc aaggcctgca cgactcctgc tcaaggaaac 
KF873544_F   acc------- --accagcac gggamcttgc agaacctgca cgattactgc tcaaggaacc 
GQ358157_F   acc------- --accagcac gggaccatgc aagacctgca cgattcctgc tcaaggaacc 
KC774292_F   act------- --accagcac gggaccatgc aagacctgca cgattcctgc tcaaggaacc 
JQ040132_F   act------- --accagcac gggaccatgc aagacctgca cgagtcctgc tcaaggaacc 
KC774214_F   act------- --accagtac gggaccatgc aagacctgca cgattcctgc tcacggaccc 
JN827415_F   aca------- --acaagcac gggaccatgc aagacctgca cgactcctgc tcaaggcacc 
FJ904419_F   acc------- --accagcac gggaccatgc agaacttgca cgactcctgc tcaaggaacc 
GQ205382_F   acc------- --accagcac gggaccatgc agaacctgca tgactactgc tcaaggaacc 
DQ399006_F   accaccagta cgaccagtac gggaccatgc agaacctgca cgactattgc tcaaggaacc 
EU414140_F   acc------- --accagyry gggaccmtgc mraacctgca cgactmytgy tcaaggaacc 
EU155893_F   acc------- --accagcac gggaccctgc cgaccctgca taacaactgc tcaagaaacc 
AB188244_F   acc------- --accagcac gggaccatgc agaacctgca cgactcctgc tcaaggaacc 
X65258_FT0   aca------- --accagtac gggaccatgc aaaacctgca cgactcctgc tcaaggcaac 
GU456678_F   acc------- --accagcac ggaacagtgc agaacctgca cgactcctgc tcaaggaacc 
AB091255_F   acc------- --accagtac gggaccctgc cgaacctgca cgactcttgc tcaaggaacc 
AB036905_F   acc------- --accagcac gggaccatgc aaaacctgca caactcttgc tcaaggaacc 
KJ638660_F   acc------- --accagcac gggaccatgc aaaacctgca caactcttgc tcaaggaacc 
KP718104_F   acc------- --accagcac gggaccatgc aaaacctgca caactcttgc tcaaggaacc 
JN792921_F   acc------- --accagcac gggaccmtgc aaaacctgca caactcttgc wcaaggaacc 
AB056513_F   acc------- --accagtac gggaccctgc aaaacctgca cgactcctgc tcaaggcaac 
FJ023674_F   acc------- --accagtac gggaccctgc agaacctgca cgactcctgc tcaaggcaac 
AB059659_F   acc------- --accagcac gggaccctgc aaaacctgca ccactcttgc tcaaggaacc 

             ....|....| ....|....| ....|....| ....|....| ....|....| ....|....| 
                125        135        145        155        165        175               
NC_028129.   tcttcgtatc cctcatgttg ctgtaccaaa cctacggacg gaaactgcac ttgtattccc 
AB116081_F   tctatgtttc cctcatgttg ctgtacaaaa cctacggatg gaaattgcac ctgtattccc 
AY233290_F   tctatgtttc cctcatgttg ctgtacaaaa cctacggatg gaaattgcac ctgtattccc 
FN545826_F   tctatgtttc cctcatgttg ytgtacaaaa cctacggacg gaaattgcac ctgtattccc 
FN545830_F   tctatgtttc cctcctgttg ttgtacaaaa cctacggacg gaaattgcac ctgtattccc 
KF214660_F   tctatgtttc cctcatgttg ctgtacaaaa cctacggatg gaaattgcac ttgtattccc 
AB073822_F   tctatgtttc cctcatgttg ctgtacaaaa cctacggacg gaaactgcac ctgtattccc 
AB287314_F   tctatgtttc cctcatgttg ctgtacaaaa cctacggacg gaaattgcac ctgtattccc 
AY800391_F   tctatgtttc cctcatgttg ctgtacaaaa cctacggacg gaaactgcac ctgtattccc 
KX276819_F   tctatgtttc cctcatgttg ctgtacaaaa cctacggacg gaaactgcac ctgtattccc 
AB231909_F   tctatgtttc cctcatgttg ctgtacaaaa cctacggacg gaaactgcac ctgtattccc 
FJ386648_F   tctatgtttc cctcttgttg ctgtacaaaa cctacggacg gaaactgcac ttgtattccc 
AB241111_F   tctatgtttc cctcttgttg ctgtacaaaa ccttcggacg gaaactgcac ctgtattccc 
AB642097_F   tctatgtttc cctcttgttg ctgtacaaaa ccttcggacg gaaactgcac ttgtattccc 
HQ700502_F   tctatgtttc cctcatgttg ctgtacaaaa ccttcggacg gaaactgcac ttgtattccc 
KC774336_F   tctatgtttc cctcttgttg ctgtacaaaa ccttcggacg gaaactgcac ttgtattccc 
KT364720_F   tctatgtttc cctcttgttg ctgtacaaaa ccttcggacg gaaattgcac ttgtattccc 
JQ040167_F   tctatgtttc cctcwtgttg ctgtacaaaa cctwcggacg gaaactgcac ytgtattccc 
KJ598720_F   tctatgattc cctcttgttg ctgtacaaaa ccttcggaca gaaattgcac ttgtattccc 
KC774351_F   tctatgtttc cctcttgttg ctgtacaaaa ccttcggacg gaaactgcac ttgtattccc 
KU679957_F   tctatgtttc cctcatgttg ttgtacaaaa ccttcggacg gaaactgcac ctgtattccc 
KF873536_F   tctatgtttc cctcatgttg ctgtacaaaa ccttcggacr gmaattgcac ctgtattccc 
AP011106_F   tctatgtttc cctcatgttg ctgtacaaaa ccttcggacg gaaactgcac ttgtattccc 
HM011479_F   tctatgtttc cctcttgttg ctgtacaaaa ccttcggacg gaaactgcac ttgtattccc 
KX276846_F   tctatrtttc cctcttgttg ctgtacaaaa ccttcgracg gaaattgcac ttgtattccc 
HQ700516_F   tctatgtttc cctcatgttg ctgtacaaaa ccttcggacg gaaactgcac ttgtattccc 
AY206376_F   tctacgtttc cctcttgttg ctgtacaaaa ccttcggacg gaaactgcac ttgtattccc 
KF873544_F   tctatgtttc cctcatgttg ctgtacaaaa ccttcggacg gaaattgcac ctgtattccc 
GQ358157_F   tctatgtttc cctcatgttg ctgtacaaaa ccttcggacg gaaactgcac ttgtattccc 
KC774292_F   tctatgtttc cctcttgttg ctgtacaaaa ccttcggacg gaaactgcac ttgtattccc 
JQ040132_F   tctatgtttc cctcttgttg ctgtacaaaa ccttcggacg gaaactgcac gggtattccc 
KC774214_F   tctatgtttc cctcttgttg ctgtacaaaa ccttcggacg gaaactgcac ttgtattccc 
JN827415_F   tctatgtttc cctcttgttg ctgtacaaaa ccttcggacg gaaattgcac ctgtattccc 
FJ904419_F   tctatgtatc cctcctgttg ctgtacaaaa ccttcggatg gaaactgcac ctgtattccc 
GQ205382_F   tctatgtatc cctcctgttg ctgtaccaaa ccttcggacg gaaattgcac ctgtattccc 
DQ399006_F   tctatgtatc cctcctgttg ctgtaccaaa ccttcggacg gaaattgcac ctgtattccc 
EU414140_F   tctatgtwtc cctcmtgttg ctgtwcmaaa ccttcggacg gaaattgcac ytgtattccc 
EU155893_F   tctatgtttg cctcatgttg ctgtaccaaa cctttggacg gaaattacac ctgtattccc 
AB188244_F   tctatgtggc cctcatgttg ctgtaccaaa cctacggacg gaaattgcac ctgtattccc 
X65258_FT0   tctatgtttc cctcatgttg ctgtaccaaa acttcggatg gaaattgcac ctgtattccc 
GU456678_F   tctatgtatc tctcctgttg ctgtacaaaa ccttcgggag gaaattgcac ctgtattccc 
AB091255_F   tctatgtttc cctcatgttg ctgttcaaaa ccttcggacg gaaattgcac ttgtattccc 
AB036905_F   tctatgtttc cctcctgttg ctgttccaaa ccctcggacg gaaactgcac ctgtattccc 
KJ638660_F   tctatgtttc cctcctgttg ctgttcaaaa ccttcggacg gaaactgcac atgtattccc 
KP718104_F   tctatgtttc cctcctgctg ttgttccaaa ccttcggacg gaaactgcac ttgtattccc 
JN792921_F   tctatgtttc cctcytgytg ctgttccaaa ccttcggacg gaaactgcac ttgtattccc 
AB056513_F   tctatgtatc cctcatgttg ctgtacaaaa ccttcggacg gaaattgcac ctgtattccc 
FJ023674_F   tctatgtatc cctcatgttg ctgtacaaaa ccttcggacg gaaattgcac ctgtattccc 
AB059659_F   tctatgtttc cctcctgctg ctgtaccaaa ccttcggacg gaaattgcac ctgtattccc 

             ....|....| ....|....| ....|....| ....|....| ....|....| ....|....| 
                185        195        205        215        225        235               
NC_028129.   atcccctcat catgggcttt cgcaaagttc ctatgggact gggccttagc ccgtttctcc 
AB116081_F   atcccatcgt cctgggcttt cgcaaaatac ctatgggagt gggcctcagt ccgtttctct 
AY233290_F   atcccaccat cttgggcttt cgcaaaatac ctatgggagt gggcctcagt ccgtttctct 
FN545826_F   atcccatcat cttgggcttt cgcaaaatac ctatgggagt gggcctcagt ccgtttctcc 
FN545830_F   atcccctcat catgggcttt cgcaaaatac ctatgggagt gggcctcagt ccgtttctcc 
KF214660_F   atcccatcat cttgggcttt cgcaaaatac ctatgggagt gggcctcagt ccgtttctct 
AB073822_F   atcccatcat cttgggcttt cgcaaaatac ctatgggagt gggcctcagt ccgtttctct 
AB287314_F   atcccatcat cttgggcttt cgcaaaatac ctatgggagt gggcctcagt ccgtttctct 
AY800391_F   atcccatcat cttgggcttt cgcaaaatac ctatgggagt gggcctcagt ccgtttctct 
KX276819_F   atcccrtcrt cttgggcttt cgcaaaatac ctatgggagt gggcctcagt ccgtttctct 
AB231909_F   atcccatcat cttgggcttt cgcaaaatac ctatgggagt gggcctcagt ccgtttctct 
FJ386648_F   atcccatcat cttgggcttt cgcaagatac ctatgggagt gggcctcaat ccgtttctct 
AB241111_F   atcccatcat cctgggcttt cgcaaaattc ctatgggagt gggcctcagt ccgtttctca 
AB642097_F   atcccatcat cctgggcttt cgcaagattc ctatgggagt gggcctcagt ccgtttctcc 
HQ700502_F   atcccatcat cctgggcttt cgtaagattc ctatgggagt gggcctcagt ccgtttctcc 
KC774336_F   atcccatcat cctgggcttt cgcaagattc ctatgggagt gggcctcagt ccgtttctcc 
KT364720_F   atcccatcat cttgggcttt cgcaagattc ctatgggagt gggcctcagt ccgtttctcc 
JQ040167_F   atcccatcat cctgggcttt cgcaagattc ctatgggagt gggcctcagt ccgtttctca 
KJ598720_F   atcccatcat cctgggcttt cgcaagattc ctatgggagt gggcctcagt ccgtttctcc 
KC774351_F   atcccatcat cctgggcttt cgcaagattc ctatgggagt gggcctcagt ccgtttctcc 
KU679957_F   atcccgtcat catgggcttt cgcaaaattc ctatgggagt gggcctcagt ccgtttctcc 
KF873536_F   atcccatcrt cttgggcttt cgcaaaattc ctatgggagt gggcctcagt ccgtttctcc 
AP011106_F   atcccatcat cctgggcttt cgcaagattc ctatgggagt gggcctcagt ccgtttctcc 
HM011479_F   atcccatcat cctgggcttt cgcaagattc ctatgggagt gggcctcagt ccgtttctcc 
KX276846_F   atcccatcat cttgggcttt cgcaagattc ctatgggagt gggcctcagt ccgtttctcc 
HQ700516_F   atcccatcat cctgggcttt cgcaagattc ctatgggagt gggcctcagt ccgtttctcc 
AY206376_F   atcccatcat cctgggcttt cgcaagattc ctatgggagt gggcctcagt ccgtttctcc 
KF873544_F   atcccatcat cttgggcttt cgcaaaattc ctatgggagt gggcctcagt ccgtttctcc 
GQ358157_F   atcccatcat cctgggcttt cgcaagattc ctatgggagt gggcctcagt ccgtttctct 
KC774292_F   atcccatcat cctgggcttt cgcaagattc ctatgggagt gggcctcagt ccgtttctcc 
JQ040132_F   atcccatcat cttgggcttt cgcaagattc ctatgggagt gggcctcagt ccgtttctca 
KC774214_F   atcccatcat cctgggcttt cgcaagattc ctatgggagt gggcctcagt ccgtttctcc 
JN827415_F   atcccatcat cctgggcttt cgcaaaattc ctatgggagt gggcctcagt ccgtttctcc 
FJ904419_F   atcccatcat cctgggcttt cggaaaattc ctatgggagt gggcctcagc ccgtttctcc 
GQ205382_F   atcccatcat cctgggcttt cggaaaattc ctatgggagt gggcctcagc ccgtttctcc 
DQ399006_F   atcccatcat cctgggcttt cggaaaattc ctatgggagt gggcctcagc ccgtttctcc 
EU414140_F   atcccatcat cmtgggcttt cggaaaattc ctatgggagt gggcctcagc ccgtttctcc 
EU155893_F   atcccatcat cctgggcttt cggaaaattc ctatgggagt gggcctcagc ccgtttctcc 
AB188244_F   atcccatcgt cctgggcttt cgcaaaatac ctatgggagt gggcctcagc ccgtttctck 
X65258_FT0   atcccatcgt cttgggcttt cgcaaaatac ctatgggagt gggcctcagt ccgtttctct 
GU456678_F   atcccatcat cctgggcttt cgcaaaattc ctatgggagt gggcctcagc ccgtttctcc 
AB091255_F   atcccatcat catgggcttt cggaaaattc ctatgggagt gggcctcagc ccgtttctcc 
AB036905_F   atcccatcat cttgggcttt aggaaaatac ctatgggagt gggcctcagc ccgtttctcc 
KJ638660_F   atcccatcgt cttgggcttt aggaaaatac ctatgggagt gggcctcagc ccgtttctcc 
KP718104_F   atcccatcat cctgggcttt aggaaaatac ctatgggagt gggcctcagc ccgtttctcc 
JN792921_F   atcccatcat cctgggcttt aggaaaatac ctatgggagt gggcctcagc ccgtttctcc 
AB056513_F   atcccatcat cttgggcttt cgcaaaatac ctatgggagt gggcctcagt ccgtttctct 
FJ023674_F   atcccatcat cttgggcttt cgcaaaatac ctatgggagt gggcctcagc ccgtttctcc 
AB059659_F   atcccatcat cttgggcttt cggaaaatac ctatgggagt gggcctcagc ccgtttctct 

             ....|....| ....|....| ....|....| ....|....| ....|....| ....|....| 
                245        255        265        275        285        295               
NC_028129.   tggctcaatt cacttctgcc atttgttcag tggttcgcag ggctttcccc cactgtatgg 
AB116081_F   tggctcagtt tactagtgcc atttgttcag tggttcgtag ggctttcccc cactgtttgg 
AY233290_F   tggctcagtt tactagtgcc atttgttcag tggttcgtag ggctttcccc cactgtttgg 
FN545826_F   tggctcagtt tactagtgcc atttgttcag tggttcgtag ggctttcccc cactgtttgg 
FN545830_F   tggctcagtt tactagtgcc atttgttcag tggttcgtag ggctttcccc cactgtttgg 
KF214660_F   tggctcagtt tactagtgcc atttgttcag tggttcgtag ggctttcccc cactgtttgg 
AB073822_F   tggctcagtt tactagtgcc atttgttcag tggttcgtag ggctttcccc cactgtctgg 
AB287314_F   tggctcagtt tactagtgcc ctttgttcag tggttcgtag ggctttcccc cactgtctgg 
AY800391_F   tggctcagtt tactagtgcc atttgttcag tggttcgtag ggctttcccc cactgtctgg 
KX276819_F   tggctcagtt tactagtgcc atttgttcag tggttcgtag ggctttcccc cactgtctgg 
AB231909_F   tggctcagtt tactagtgcc atttgttcag tggttcgtag ggctttcccc cactgtctgg 
FJ386648_F   tcgctcaatt tactagtgcc atttgttcag tggttcgtag ggctttcccc cactgtttgg 
AB241111_F   tggctcagtt tactagcgcc atttgttcag tggttcgtag ggctttcccc cactgtttgg 
AB642097_F   tggctcagtt tactagtgcc atttgttcag tggttcgcag ggctttcccc cactgtktgg 
HQ700502_F   tggctcagtt tactagcgcc atttgttcag tggttcgccg ggctttcccc cactgtttgg 
KC774336_F   tggctcagtt tactagtgcc atttgttcag tggttcgtag ggctttcccc cactgtttgg 
KT364720_F   tggctcagtt tactagtgcc atttgttcag tggttcgtag ggctttcccc cactgtttgg 
JQ040167_F   tggctcagtt tactagtgcc atttgttcag tggttcgtag ggctttcccc cactgtttgg 
KJ598720_F   tggctcagtt tactagtgcc atttgttcag tggttcgtag ggctttcccc cactgtttgg 
KC774351_F   tggctcagtt tactagtgcc atttgttcag tggttcgtag ggctttcccc cactgtttgg 
KU679957_F   tggctcagtt tactagtgcc atttgttcag tggttcgcag ggctttcccc cactgtttgg 
KF873536_F   tggctcagtt tactagcgcc atttgttcag tggttcgcag ggctttcccc cactgtttgg 
AP011106_F   tggctcagtt tactagtgcc atttgttcag tggttcgtag ggctttcccc cactgtttgg 
HM011479_F   tggctcagtt tactagtgcc atttgttcag tggttcgtag ggctttcccc cactgtttgg 
KX276846_F   tggctcagtt twctagtgcc atttgytcag tggttcgtag ggctttcccc cactgtttgg 
HQ700516_F   tggctcagtt tactagcgcc atttgttcag tggttcgtag ggctttcccc cactgtttgg 
AY206376_F   tggctcagtt tactagtgcc atttgttcag tggttcgcag ggctttcccc cactgtctgg 
KF873544_F   tggctcagtt tactagtgcc atttgttcag tggttcgtag ggctttcccc cactgtttgg 
GQ358157_F   tggctcagtt tactagtgcc atttgttcag tggttcgtag ggctttcccc cactgtttgg 
KC774292_F   tggctcagtt tactagtgcc atttgttcag tggttcgtag ggctttcccc cactgtttgg 
JQ040132_F   tgnnnnnnnn nnnnnnnnnn nnnnnttcag tggttcgtag ggctttcccc cactgtttgg 
KC774214_F   tggctcagtt tactagtgcc atttgttcag tggttcgtag ggctttcccc cactgtttgg 
JN827415_F   tggctcagtt tactagcgcc atttgttcag tggttcgtag ggctttcccc cactgtttgg 
FJ904419_F   tggctcagtt tactagtgcc atttgttcag tggttcgtag ggctttcccc cactgtttgg 
GQ205382_F   tggctcagtt tactagtgcc atttgttcag tggttcgtag ggctttcccc cactgtttgg 
DQ399006_F   tggctcagtt tactagtgcc atttgttcag tggttcgtag ggctttcccc cactgtttgg 
EU414140_F   tggctcagtt tactagtgcc atttgttcag tggttcgymg ggctttcccc cactgtytgg 
EU155893_F   tggctcagtt cactagtgcc atttgttcag tggttcgcag ggctttcccc cactgtttgg 
AB188244_F   tggctcagtt tactagtgcc atttgttcag tggttcgtag ggctttcccc cactgtttgg 
X65258_FT0   tggctcagtt tactagtgcc atttgttcag tggttcgtag ggctttcccc cactgtttgg 
GU456678_F   tggctcagtt tactagtgcc atttgttcag tggttcgtag ggctttcccc cactgtttgg 
AB091255_F   tggctcagtt tactagtgcc atttgttcag tggttcgccg ggctttcccc cactgtctgg 
AB036905_F   tggctcagtt tactagtgca atttgttcag tggtgcgtag ggctttcccc cactgtctgg 
KJ638660_F   tggctcaatt tactagtgca atttgttcag tggtgcgtag ggctttcccc cactgtctgg 
KP718104_F   tggctcagtt tactagtgca atttgttcag tggtgcgtag ggctttcccc cactgtttgg 
JN792921_F   tggctcagtt tactagtgca atttgttcag tggtgcgtmg ggctttcccc cactgtytgg 
AB056513_F   tggctcagtt tactagtgcc atttgttcag tggttcgtag ggctttcccc cactgtctgg 
FJ023674_F   tggctcagtt tactagcgcc atttgttcag tggttcgtag ggctttcccc cactgtctgg 
AB059659_F   tggctcagtt tactagtgca atttgttcag tggtgcgtag ggctttcccc cactgtctgg 

             ....|....| ....|....| ....|....| ....|....| ....|....| ....|....| 
                305        315        325        335        345        355               
NC_028129.   cttttagtta tatggatgat gtggttctgg gggccaagtc tgttcagcat cttgagtccc 
AB116081_F   ctttcagcta tatggatgat gtggtattgg gggccaagtc tgtacagcat cgtgagtccc 
AY233290_F   ctttcagtta tatggatgat gtggtattgg gggccaaatc tgtacaacac cttgagtccc 
FN545826_F   ctttcagtta tatggatgat gtggttttgg gggccaagtc tgtacaacat cttgagtccc 
FN545830_F   ctttcagtta tatggatgat gtggtattgg gggccaaatc tgtacaacat cttgagtccc 
KF214660_F   ctttcagcta tatggatgat gtggtactgg gggccaagtc tgtacaacat cttgagtccc 
AB073822_F   ctttcagtta tatggatgat gtggttttgg gggccaagtc tgtacaacat cttgagtccc 
AB287314_F   ctttcagtta tatggatgat gtggtattgg gggccaagtc tgtacaacat cttgagtccc 
AY800391_F   ctttcagtta tatggatgat gtggttttgg gggccaagtc tgtacaacac cttgagtccc 
KX276819_F   ctttcagtta tatggatgat gtggttttgg gggccaagtc tgtacaacat cttgagtccm 
AB231909_F   ctttcagtta tatggatgat gtggtattgg gggccaagtc tgtacaacat cttgagtccc 
FJ386648_F   ctttcagtta tatggatgat gtggttttgg gggccaaatc tgtacaacat cttgagtccc 
AB241111_F   ctttcagtta tgtggatgat gtggtattgg gggccaagtc tgtacaacat cttgagtccc 
AB642097_F   ctttcagtta tatggatgat gtggtattgg ggrcaargtc tgtacaacat cttgagtccc 
HQ700502_F   ctttcagtta tatggatgat gtggtattgg gggccaagtc tgtacaacat cttgagtccc 
KC774336_F   ctttcagtta tatggatgat gtggtattgg gggccaagtc tgtacaacat cttgagtccc 
KT364720_F   ctttcagtta tatggatgat gtggtattgg gggccaagtc tgtacaacat cttgaatccc 
JQ040167_F   ctttcagtta tatggatgat gtggtattgg gggccaagtc tgtacaacat cttgagtccc 
KJ598720_F   ctttcagcta tatggatgat gtggtattgg gggcgaagtc tgtacaacat cttgagtccc 
KC774351_F   ctttcagtta tatggatgat gtggtattgg gggccaagtc tgtacaacat cttgagtccc 
KU679957_F   ctttcagtta tatggatgat ctggtattgg gggccaagtc tgtacaacat cttgagtccc 
KF873536_F   ctttcagtta tatggatgat ctggtattgg gggccaagtc tgtacaacat cttgagtccc 
AP011106_F   ctttcagtta tatggatgat gtggtattgg gggccaagtc tgtacaacat cttgagtccc 
HM011479_F   ctttcagtta tatggatgat gtggtattgg gggccaagtc tgtdcaacat cttgagkccc 
KX276846_F   ctttcagtta tatggacgat attgtattgg gggccagakc tgtacaacat ctcgaagccc 
HQ700516_F   ctttcagtta tatggatgat gtggtattgg gggccaagtc tgtacaacat cttgagtccc 
AY206376_F   cttttagtta tatggatgat gtggtattgg gggcgaagtc tgtacaacat cttgagtccc 
KF873544_F   ctttcagtta tatggatgat ctggtattgg gggccaagtc tgtacaacat cttgagtccc 
GQ358157_F   ctttcagtta tatggatgat gtggtattgg gggccaagtc tgtacaacat cttgagtccc 
KC774292_F   ctttcagtta tatggatgat gtggtattgg gggccaagtc tgtacaacat cttgagtccc 
JQ040132_F   ctttcagtta yattgatgat gtggtattgg gggccaagac tgtacaacat cttgagtccc 
KC774214_F   ctttcagtta tatggatgat gtggtattgg gggccaagtc tgtacaacat cttgagtccc 
JN827415_F   ctttcagtta tatggatgat gtggtattgg gggccaagtc tgtacaacat cttgagtccc 
FJ904419_F   ctttcagtta tatggatgat gtggtattgg gggccaagtc tgttcagcat cttgagtccc 
GQ205382_F   ctttcagtta tatggatgat gtggtattgg gggccaagtc tgtacagcat cttgagtccc 
DQ399006_F   ctttcagtta tatggatgat gtggtattgg gggccaagtc tgtacagcat cttgagtccc 
EU414140_F   ctttcagtta tatggatgat gtggtattgg gggccaagtc tgtacagcat cttgagtccc 
EU155893_F   ctttcagtta tatggacgat gtggtattgg gggccaagtc tgtacagcat cttgagtccc 
AB188244_F   ctttcagcta tatggatgat gtggtattgg gggccaagtc tgtacagcat cgtgagtccc 
X65258_FT0   ctttcagcta tatggatgat gtggtattgg gggccaagtc tgtacagcat cttgagtccc 
GU456678_F   ctttcagtta tatggatgat gtggtattgg gggccaagtc tgtacaacat cttgagtccc 
AB091255_F   ctttcagtta tatggatgat gtggtattgg gggccaagtc tgtacaacat cttgagtccc 
AB036905_F   cttttagtta tatggatgat ctggtattgg gggccaaatc tgtgcagcat cttgagtccc 
KJ638660_F   cttttagtta tatggatgat ctggtattgg gggccaaawc tgtgcmgcat cttgagtccc 
KP718104_F   cttttagtta tatggatgat ctggtattgg gggccaaatc tgtgcagcat cttgagtccc 
JN792921_F   cttttagtta tatggatgat ctggtattgg gggccaaatc tgtgcagcat cttgagtccc 
AB056513_F   ctttcagcta tatggatgat gtggtattgg gggccaaatc tgtacaacat cttgagtccc 
FJ023674_F   ctttcagtta tatggatgat gtggtattgg gggccaaatc tgtacamcac cttgagtcca 
AB059659_F   cttttagtta tatggatgat ttggtattgg gggccaaatc tgtgcagcat cttgagtccc 

             ....|....| ....|....| ....|....| ....|....| ....|....| ....|....| 
                365        375        385        395        405        415               
NC_028129.   ttcttgcctc tgttaccact tttcttttgg ctttgggcat acatttgaac cctgaaaaga 
AB116081_F   tttataccgc tgttaccaat tttcttttgt ctctgggtat acatttaaac cctaacaaaa 
AY233290_F   tttataccgc tgttaccaat tttcttttgt ctttgggtat acatttaaac cagaacaaaa 
FN545826_F   tttttaccgc tgtwaccaat tttcttttgt ctttgggtat acatttaaat acaaacaaaa 
FN545830_F   tttttaccgc tgttaccaat tttcttttgt ctttgggcat acatttaaac cctaacaaaa 
KF214660_F   tttataccgc tgttaccaat tttcttttgt ctttgggtat acatttaaac cctaacaaaa 
AB073822_F   tttatgccgc tgttaccaat tttcttttgt ctttgggtat acatttaaac cctcacaaaa 
AB287314_F   tttatgccgc tgttaccaat tttcttttgt ctttgggtat acatttaaac cctcataaaa 
AY800391_F   tttataccgc tgttaccaat tttcttttgt ctttgggtat acatttaaat cctcataaaa 
KX276819_F   tttatgccgc tgttacccat tttcttwtgt ctttgggtat acatttaaac cctcataaaa 
AB231909_F   tttatgccgc tgttaccaat tttcttttgt ctttgggtat acatttaaac cctaacaaaa 
FJ386648_F   tttttgcctc tgttaccaat tttcttttgt ctttgggtat acatttgacc cctaacaaaa 
AB241111_F   tttataccgc tgttaccaat tttcttttgt ctttgggtat acatttgaac cctcacaaaa 
AB642097_F   tttttacctc tattaccaat tttcttttgt ctttgggtat acatttgaac cctaataaaa 
HQ700502_F   tttataccgc tattaccaat tttcttttgt ctttgggtat acatttgaac cctaataaaa 
KC774336_F   tttttacctc tattaccaat tttcttttgt ctttgggtat acatttaaac cctaataaaa 
KT364720_F   tttttacctc tattaccaat tttcttttgt ctttgggtat acatttaaac cctaataaaa 
JQ040167_F   tttttacctc tattaccaat tttcttgtgt ctttgggtat acatttgaac cctaataaaa 
KJ598720_F   tttttaccgc tgttaccaat tttcttttgt ctttgggtat acatttaaac cctaacaaaa 
KC774351_F   tttttaccgc tgttaccaat tttcttttgt ctttgggtat acatttaaac cctaataaaa 
KU679957_F   tttttaccgc tgttaccaat tttcttttgt ctttgggtat acatctaaat cctcacaaaa 
KF873536_F   tttttcccgc trttaccaat tttcttttgt ctttgggtat acayttgaat cccaacaaaa 
AP011106_F   tttttacctc tgttaccaat tttcttttgt ctttgggtat acatttgaac cctcataaaa 
HM011479_F   tttttacctc tattaccaat tttcttttgt ctttgggtat acatttaaac cctmataaaa 
KX276846_F   tttttaccrc tgttaccaat tttcttttgt ctttgggtat acatwtaaac ccagctaaaa 
HQ700516_F   tttatacctc tattaccaat tttcttttgt ctttgggtat acatttgaac cccaataaaa 
AY206376_F   tttttaccgc tgttaccaat tttcttttgt ctttgggtat acatttaaac cccaataaaa 
KF873544_F   tttttaccgc tgttaccaat tttcttttgt ctttgggtat acatttaaac cctcacaaaa 
GQ358157_F   tttataccgc tattaccaat tttcttttgt ctttgggtat acatttgaac cctaataaaa 
KC774292_F   tttttacctc tattaccaat tttcttttgt ctttgggtat acatttgaac cctaataaaa 
JQ040132_F   tttttacctc tattaccaat tttcttttgt ctytgggtat acatttgaac cctaataaaa 
KC774214_F   tttttacctc tgttaccaat tttcttttgt ctttgggtat acatttgaac cctaataaaa 
JN827415_F   tttttacctc tgttaccaat tttcttctgt ctttgggtat acatttgaac cctaataaaa 
FJ904419_F   tttttaccgc tgtttccaat tttcttttgt ctttgggtat acatttaaac actaacaaaa 
GQ205382_F   tttttaccgc tgttaccaat tttcttttgt ctttgggtat acatttaaac cctaataaga 
DQ399006_F   tttttaccgc tgttaccaat tttcttttgt ctttgggtgt acatttaaac cctaacaaaa 
EU414140_F   tttttaccgc tgttaccaat tttcttttgt ctttgggtat acatttaaac ccyaacaaaa 
EU155893_F   tttataccgc tgttaccaat tttcttttgt ctttgggtat acatttaaac cctaacaaaa 
AB188244_F   tttataccgc tgttaccaat tttcttttgt ctctgggtat acatttaaac cctaacaaaa 
X65258_FT0   tttttaccgc tgttaccaat tttcttttgt ctttgggtat acatttaaac cctaacaaaa 
GU456678_F   tttttaccgc tgttaccaat tttcttttgt ctttgggtat acatttaaac cctgacaaaa 
AB091255_F   tttatacctc tgttaccaat tttcttttgt ctttgggtat acatttaaat cccaacaaaa 
AB036905_F   tttataccgc tgttaccaat tttttgttat ctgtgggtat ccatttaaat acttctaaaa 
KJ638660_F   tttataccgc tgttaccaat tttctgttat ctttgggtat ccatttaaat acttctaaaa 
KP718104_F   tttataccgc tgttaccaat tttctgttat ctgtgggtat ccatttaaat acctctaaaa 
JN792921_F   tttataccgc tgttaccaat tttctgttat ctgtgggtat ccatttaaat acctctaaaa 
AB056513_F   tttataccgc tgttaccaat tttcttttgt ctttgggtat acatctaaac cctaacaaaa 
FJ023674_F   tttataccgc tgttaccaat tttcttttgt ctttgggtat acatttaaac cctaacaaaa 
AB059659_F   tttataccgc tgttaccaat tttttgttat ctgtgggcat ccatttgaac acagctaaaa 

             ....|....| ....|....| ....|....| ....|....| ....|....| ....|....| 
                425        435        445        455        465        475               
NC_028129.   ccaaaagatg gggaagagcc ttaaatttta tgggatatgt cattggaggg tatggttctc 
AB116081_F   caaaaagatg gggttattcc ctaaacttca tgggttacat aattggaagt tggggaactt 
AY233290_F   caaagagatg gggttattcc ttaaactcta tgggctatgt aattggaagt tggggttccc 
FN545826_F   caaaaagatg gggttattct ctaaacttca tgggatacat aattggaagt tggggatcat 
FN545830_F   ccaaaagatg gggttattcc ctaaacttca tgggatacac aattggcagt tggggatcac 
KF214660_F   caaagagatg gggttattcc ctgaatttca tgggttatgt aattggaagt tggggtacat 
AB073822_F   caaaaagatg gggatattcc cttaacttca tgggatatgt aattgggagt tggggcacat 
AB287314_F   caaaacgttg gggttactcc cttaacttca tgggatatgt aattggaagt tggggcacat 
AY800391_F   caaaaagatg gggctactcc cttaacttca tgggatatgt gattggcagt tggggcacct 
KX276819_F   cgaaaagatg gggctactcc cttaacttca tgggatatgt aattggaagt tggggcacct 
AB231909_F   ctaagagatg gggttattcc ttaaacttca tgggatatgt aattggaagt tggggtacct 
FJ386648_F   caaaaagatg gggatactcc cttaacttta tgggatatgt aattggaagt tggggtactt 
AB241111_F   ccaagcgttg gggctactcc cttaatttca tgggatatgt aattggaagt tggggtacct 
AB642097_F   ccaaacgctg gggctactcc cttaacttca tgggatatgt aattggaagc tggggtactt 
HQ700502_F   ccaagcgatg gggatattcc cttaatttca tgggatatgt aattggaagt tggggtacct 
KC774336_F   ccaaacgttg gggctactcc cttaacttca tgggatatgt aattgggagt tggggtactt 
KT364720_F   ccaaacgttg gggctactcc cttaacttca tgggatatgt aattggaagt tggggtacct 
JQ040167_F   ccaaacgttg gggctactcc cttaatttca tgggatatgt aattggatgt tggggtactt 
KJ598720_F   caaaacgttg gggctactct ctcaacttta tgggctatgt aattgggagt tggggtacat 
KC774351_F   caaagcgttg gggctactcc cttaacttca tgggatatgt aattggaagt tggggtacct 
KU679957_F   caaaaagatg gggttattcc ctcaatttta tgggatatgt gattggtagc tgggggagtt 
KF873536_F   caaaaagatg gggttattcc cttaacttca tgggatatgt rattggaagc tggggaagct 
AP011106_F   ccaagcgatg gggctattcc cttaacttca tgggatatgt aattggaagt tggggtacct 
HM011479_F   ccaaacgttg gggctactcc cttaacttca tgggatatgt aattggaagt tggggtactt 
KX276846_F   ctaaacgttg gggctactcc cttaacttca tgggatatgt aattggaagt tggggcacct 
HQ700516_F   ccaaacgatg gggttactca cttaacttca tgggatatgt aattggaagt tggggaactt 
AY206376_F   caaagcgttg gggctactcc cttaacttca tgggctatgt aattggaagt tggggtacct 
KF873544_F   caaaaagatg gggttattcc ctcaacttca tgggatatgt aattgggagc tggggaagct 
GQ358157_F   ccaagcgatg gggttactcc cttaacttta tgggatatgt aattggaagt tgggggacct 
KC774292_F   ccaaacgttg gggctactcc cttaacttca tgggatatgt aattggatgt tggggtactt 
JQ040132_F   ccaaacgttg gggctactcc cttaacttca tgggatatgt aattggaagt tggggtactt 
KC774214_F   ccaaaagttg gggatactcc cttaacttca tgggatatgt aattggaagt tggggtacat 
JN827415_F   ccaagcgttg gggatactcc ctaaatttca tgggatatgt aattggaagt tggggtactt 
FJ904419_F   caaaaagatg gggttattct ctacatttta tgggttatgt cattggatgt tggggatcct 
GQ205382_F   caaaaagatg gggatattct ctacacttca tgggttatgt cattggttgt tggggatcct 
DQ399006_F   caaaaagatg gggttactct ttaaatttca tgggctatgt tattggatgt tatgggtcct 
EU414140_F   ctaaaagatg gggttactct ttaaatttca tgggctatgt cattggatgt tatgggtcat 
EU155893_F   caaagagatg gggttactct ctgaatttta tgggttatgt cattggaggc tatggggcct 
AB188244_F   caaaaagatg gggttactcc ctacacttca tgggttacat aattggaagt tatgggacat 
X65258_FT0   caaagagatg gggttactct ttacatttca tgggctatgt cattggatgt tatgggtcct 
GU456678_F   caaaaagatg ggggtactct ttacatttca tgggctatgt cattggaagt tatggttcat 
AB091255_F   caaaaagatg gggatattcc ctaaacttca tgggttatgt aattggaagt tggggatcat 
AB036905_F   caaaaagatg gggttacaac ctacatttca tgggttatgt tattggtagt tggggaacgt 
KJ638660_F   caaaaaggtg gggttacamc ctaaacttta tgggatatgt cattggcagt tggggaacat 
KP718104_F   cgaaaagatg gggctatacc ctaaatttca tgggatacgt tattggaagt tggggatcat 
JN792921_F   caaaaagatg gggttaywcc ctamatttya tgggttatgt yattggyagt tggggatcat 
AB056513_F   caaaaagatg gggttattcc ttaaatttta tgggatatgt aattggaagt tggggtactt 
FJ023674_F   ctaagcgatg gggttattcc ttgaatttca tgggatacgt aattggaagt tggggtacct 
AB059659_F   caaaaaggtg gggttattcc ttacacttta tgggttatat aattgggagt tgggggacct 

             ....|....| ....|....| ....|....| ....|....| ....|....| ....|....| 
                485        495        505        515        525        535               
NC_028129.   ttccccaaca acatattaga gataagattg ctttgtgctt ccagaaatta ccatgtaatc 
AB116081_F   tgccacagga tcatattgta caaaagatca aacactgttt tagaaaactt cctgttaaca 
AY233290_F   tgccacagga tcatattgta caaaaaatca aatgctgttt tagaaaactt cctgtcaata 
FN545826_F   taccacagga tcatattgta cgaaaaatta gacaatgttt tagactactt cctgttaata 
FN545830_F   tgccacaggc tcatattgtc caaaaaatca aacattgttt taggaaactt cctgttaaca 
KF214660_F   tgccacagga tcatattgta caaaaaatca aacactgttt tagaaaactt cctgtcaatc 
AB073822_F   tgccacagga acatattgta caaaaaatca aaatgtgttt taggaaactt cctgtaaaca 
AB287314_F   tacctcaaga acacatagtg tcaaaaatca aacaatgttt tagaaaactt cctgtaaacc 
AY800391_F   taccccaaga acatattgtg ttgaaaatca aacaatgttt taggaaactt cctgtaaaca 
KX276819_F   taccccagga acatattgtg ttgaaaatya aacaatgttt taggaaactt cctgtaaaca 
AB231909_F   tgccacaaga tcatattata cagaaaatca aacaatgctt tagaaaactc cctgttaaca 
FJ386648_F   taccacagga acatattgta caaaaaatca aaatgtgctt tcggaaactt gctgtgtaca 
AB241111_F   taccacagga tcatattgta ctaaagatca agcaatgttt tcgaaaactc cctgttaatc 
AB642097_F   taccacagga acatattgta ttaaaaatca agcaatgttt tcggaaacta cctgtaaata 
HQ700502_F   taccacaaga acatattgta cgcaaaatta aacaatgttt cagaaaactt cctgtaaata 
KC774336_F   taccgcagga acatattgta caaaaactca agcaatgttt tagaaaattg cctgtaaata 
KT364720_F   tgcctcagga acatattgta caaaaattga aacaatgttt tcggaaactt cctataaata 
JQ040167_F   taccgcaaga acatattgta ctaaaaatca agcaatgttt tcgaaaacta cctgtaaata 
KJ598720_F   tgccacagga acatattgta ctgaaaatca aacaatgttt tcggaaactg cctgtaaata 
KC774351_F   taccacagga acatattgta ctaaaaatca aacaatgttt tcggaaactg cctgtaaata 
KU679957_F   taccacaaga tcatattatc caaaaaatya aacagtgttt tagraaactt cctgtaaata 
KF873536_F   taccacaaga tcatattgtg caaaaaatca mactctgttt cagaaaactc cctgttaata 
AP011106_F   taccgcaaga tcatattgta gaaaagatca agcattgttt tcgcaaactt cctgttaata 
HM011479_F   trccgcagga acatattgta myaaaamtca agcaatgttt tcgaaaattg cctgtmaata 
KX276846_F   taccacagga acatattgta cacaaaatca aacaatgttt tmggaaactt cctgtaaata 
HQ700516_F   taccacagga acatattgta cagaaaatca agcaatgttt tcgaaaactt cctgttaata 
AY206376_F   taccacagga acatattgtc ctaaaaatca aacaatgttt tcgaaaactt cctgtaaata 
KF873544_F   taccccaaga acatattgta caaaaaatca aacactgttt tagaaaactt cctgttaatc 
GQ358157_F   taccacagga acatattgta ttgaaaatca aacaatgttt tcgcaaactg cctgtatgta 
KC774292_F   taccgcaaga acatattgta ctcaaactca agcaatgttt tcgaaaactg cctgtaaata 
JQ040132_F   taccgcaaga acatattgta cttaaaatca aacaatgttt tcgaaaactg cctgtaaata 
KC774214_F   taccgcagga acatattgta ctaaaaatca agcaatgttt tcgaaaactg cctgtaaatc 
JN827415_F   taccacagga acatattgtg caaaaaatca ggcagtgttt tcggaaactt cctgtaaata 
FJ904419_F   tgccgcaaga tcatatcata cacaaaatca aagaatgttt cagaaaactc cctgttaaca 
GQ205382_F   taccacaaga gcacattata cacaagctga aagaatgttt tagaaaactc cctgttaaca 
DQ399006_F   tgccacaaga tcacatcaga cagaaactca aagaatgttt tcgaaaactc cctgttaaca 
EU414140_F   tgccacaaga tcacatcata caaaaaatca aagaatgttt tagaaaactt cctgttaaca 
EU155893_F   taccacaaga acacatcaga caaaaaatca aagaatgttt cagaaaactc cctattaaca 
AB188244_F   tgccacagga tcacattgta cagaagatca aacactgttt tagaaaactt cctgttaaca 
X65258_FT0   tgccacaaga acacatcata caaaaaatca aagaatgttt tagaaaagtt cctgttaaca 
GU456678_F   tgccacaaga tcacatcaca cagaaaatca aagaatgttt tagaaaactt cccgttaacc 
AB091255_F   taccacagga acacatcaga atgaaaatca aagactgttt tagaaaactc cctgttaatc 
AB036905_F   taccccaaga tcatattgta cacaaaatca aagattgttt tcggaaactt cctgtaaatc 
KJ638660_F   taccacaaga tcatattata cataagatca aagaatgttt tcgaaaactt cctgtaaacc 
KP718104_F   tgccacaaga ccacattgta caaaaaatca aagaatgctt tcgtaaactt cctgtaaatc 
JN792921_F   taccmcaaga tcacattgta camaaaatca argawtgctt tcgwaaactg cctgtaaatc 
AB056513_F   tgccacaaga acacatcaca cagaaaatta agcaatgttt tcggaaactc cctgttaaca 
FJ023674_F   tgccacaaga tcatattata cagaaaatca gacaatgttt tagaaaactc cctgttaata 
AB059659_F   tgcctcagga acatattgtg cataaaatca aagattgctt tcgcaaactt cctgtgaata 

             ....|....| ....|....| ....|....| ....|....| ....|....| ....|....| 
                545        555        565        575        585        595               
NC_028129.   gacctattga ttggaaagtc tgtcagagaa ttgttggttt attgggcttt gttgctccct 
AB116081_F   ggcctattga ttggaaagta tgtcaaagaa ttgtgggtct tttgggcttt gctgctccat 
AY233290_F   gacctatcga ttggaaagta tgtcaaagaa ttgtgggtct tttgggcttt gccgctccat 
FN545826_F   ggcctattga ttggaaagtg tgtcaaagaa ttgtgggtct tttgggcttt gccgctccct 
FN545830_F   ggcctattga ttggaaagta tgtcaaagaa ttgtgggtct tttgggcttt gctgctccat 
KF214660_F   gacctattga ttggaaagta tgtcagagaa ttgtgggtct tttgggcttt gccgctccat 
AB073822_F   ggcctattga ttggaaagta tgtcaacgaa ttgtgggtct tttggggttt gcagcccctt 
AB287314_F   gacccattga ttggaaggtg tgtcaacgaa ttgtgggtct tttgggattt gctgcccctt 
AY800391_F   ggcctattga ttggaaggtg tgtcaacgaa ttgtgggtct tttggggttt gctgctcctt 
KX276819_F   ggcctattga ttggaaggtg tgtcaamgaa ttgtgggtct tctgggattt gctgctcctt 
AB231909_F   gacccattga ttggaaagta tgtcaacgaa tttcaggact cttgggcttt gctgctccat 
FJ386648_F   cccctttcga ttggaaagta tgtcaaagaa ttgtgggtct tttgggtttt gccgctccct 
AB241111_F   gaccgataga ttggaaagtg tgccaaagaa ttgtgggtct tttgggcttt gctgcccctt 
AB642097_F   gacctattga ttggaaagta tgtcaaagaa ttgtgggcct tttaggcttt gctgccccgt 
HQ700502_F   ggcctatcga ttggaaagtg tgtcaaagaa ttgtgggtct tttgggcttt gctgcccctt 
KC774336_F   gacctattga ttggaaagtt tgtcaaagaa ttgtgggtct tttgggcttt gctgccccct 
KT364720_F   gacctattga ttggaaagta tgtcaaagaa ttgtgggtct tctgggcttt gccgcccctt 
JQ040167_F   gacctattga ttggaaagta tgtcagagaa ttgtgggtct gttgggcttt gctgcccctt 
KJ598720_F   gacctattga ttggaaagtg tgtcaaagaa ttgtgggtct tctgggcttt gctgcccctt 
KC774351_F   gacctattga ttggaaagta tgtcaaagaa ttgtgggtct tttgggcttt gctgcccctt 
KU679957_F   ggcctattga ttggaaagta tgccaacgaa ttgtgggtct tttgggcttt gctgcccctt 
KF873536_F   ggcctattga ttggaaagta tgccaacgaa ttgtgggtct gttgggcttt gctgcccctt 
AP011106_F   gacctattga ttggaaggta tgtcaacgca ttgtgggtct tttgggcttt gctgcccctt 
HM011479_F   gacctattga ttggaaagta tgtcaamgaa ttgtgggtct tttgggcttt gctgcccctt 
KX276846_F   gacctattga ttggaaagtg tgtcaacgwa ttgtggggct tctgggcttt gctgctccct 
HQ700516_F   ggcctattga ttggaaggtg tgtcaacgaa ttgtgggtct tttgggcttt gctgcccctt 
AY206376_F   ggcctattga ttggaaagta tgtcaaagaa ttgtgggtct tttgggcttt gctgcccctt 
KF873544_F   gacctattga ttggaaagtc tgycaacgaa ttgtgggtct attgggcttt gctgcccctt 
GQ358157_F   ggccaattga ttggaaggta tgccaaagaa ttgtgggtct tttgggattt gctgctcctt 
KC774292_F   gacctattga ttggaaagtt tgtcagagaa ttgtgggtct tttgggcttt gctgcccctt 
JQ040132_F   gacctattga ttggaaagta tgtcagagaa ttgtgggtct tttgggcttt gctgcccctt 
KC774214_F   gacctattga ttggaaagta tgtcaaagaa ttgtgggtct tttgggtttt gctgcccctt 
JN827415_F   gacccattga ttggaaagta tgtcagagaa ttgtgggtct tttgggcttc gctgcccctt 
FJ904419_F   ggcccattga ttggaaagtg tgtcaacgac ttgtgggtct tctgggtttt gctgcccctt 
GQ205382_F   gacctattga ttggaaagta tgtcaaagaa ttgtgggtct tttgggtttt gctgcccctt 
DQ399006_F   ggcctattga ttggaaagtt tgtcaacgta ttgtgggtct tttggggttt gctgcccctt 
EU414140_F   ggccaattga ttggaaagtc tgtcaacgta ttgtgggtct tttgggtttt gctgcccctt 
EU155893_F   ggcctattga ttggaaagta tgtcaacgaa ttgtgggtct tttgggtttt gctgcccctt 
AB188244_F   ggcctattga ttggaaagtc tgtcaacgta ttgtgggtct tttaggtttt gctgcccctt 
X65258_FT0   ggcctattga ttggaaagta tgtcaacgaa ttgtgggtct tttaggtttt gctgcccctt 
GU456678_F   ggcctattga ttggaaagtc tgtcaacgta ttgtgggtct tttgggtttt gctgccccgt 
AB091255_F   ggcctattga ttggaaagta tgtcaacgaa ttgtgggtct tttgggcttt gctgcccctt 
AB036905_F   gtccaattga ttggaaagtt tgtcagcgca ttgtgggtct tttgggcttt gcggcccctt 
KJ638660_F   gtccgattga ttggaaagtt tgtcaacgca ttgtgggtct tttgggcttt gctgcccctt 
KP718104_F   gccctattga ttggaaagtt tgtcaacgca ttgtgggtct tttgggcttt gccgccccct 
JN792921_F   gtccwattga ttggaaagtw tgtcaacgca twgtgggtct tttgggcttt gcygccccyt 
AB056513_F   ggccaattga ttggaaagtc tgtcaacgaa taactggtct gttgggtttc gctgctcctt 
FJ023674_F   ggcccgttga ttggaaagtr tgtcaaagaa tttcgggtct cctgggcttt gctgctccct 
AB059659_F   gacccattga ttggaaggtt tgtcaacgca ttgtgggtct tttgggcttt gcagcccctt 

             ....|....| ....|....| ....|....| ....|....| ....|....| ....|....| 
                605        615        625        635        645        655               
NC_028129.   ttacacaatg tggatacgct gctttaatgc ctatatatac atgcatccaa aaacatcagg 
AB116081_F   ttacacaatg tggatatcct gccttaatgc ctctgtatgc atgtatacaa gctaaacagg 
AY233290_F   ttacacaatg tggttaccct gccttaatgc ctttgtatgc atgtatacaa gctaaacagg 
FN545826_F   ttacacaatg tggctatcct gcattaatgc ctttgtatgc atgtatacaa actaaacagg 
FN545830_F   ttacacaatg tggatacccg gccttaatgc ctttatatgc atgtatacaa gctaaacagg 
KF214660_F   ttacacaatg tggttaccct gcattaatgc cgttgtatgc atgtatacaa gcgaaacagg 
AB073822_F   tcacgcaatg tggatatcct gctttaatgc ctttatatgc atgtatacaa gcaaaacagg 
AB287314_F   ttacacaatg tgggtatcct gctttaatgc ctttatatgc atgtatacaa gctaaacagg 
AY800391_F   tcacacaatg tggttatcct gctttaatgc ctttatatgc atgtattcaa gcgaaacagg 
KX276819_F   tcactcaatg tggttatcct gctctcatgc ctttgtatgc atgtatacam gctaaacrgg 
AB231909_F   tcacacaatg tggttaccct gcgttaatgc ctttgtatgc atgtatacaa gctaaacagg 
FJ386648_F   ttacgcaatg tggatatcct gctttgatgc ctttatatgc atgtatacaa tctaaacagg 
AB241111_F   ttactcaatg tggttatcct gcattactgc ctttgtatgc atgtatacaa gctaagcagg 
AB642097_F   ttacacaatg tggctatcct gccttgatgc ctttatatgc atgtatacaa tctaarcagg 
HQ700502_F   ttacacaatg tggatatcct gccttaatgc ctttgtatgc atgtattcaa gctaagcaag 
KC774336_F   ttacacaatg tggctatcct gccttaatgc ctttgtatgc atgtatacaa tctaagcagg 
KT364720_F   ttacacaatg tggttaccca gcattaatgc ctttatatgc atgtatacaa gctaagcagg 
JQ040167_F   ttacacaatg tggctatcct gccttaatgc ctttatatgc atgtatccaa tctaagcagg 
KJ598720_F   ttacacaatg tggttatccc gcattaatgc ctttgtacgc atgtatacaa gcgaagcagg 
KC774351_F   ttacacaatg tggttatcct gccttaatgc ctttgtatgc atgtatacaa tctaagcagg 
KU679957_F   tcacacaatg tgggtatcct gcattaatgc ctttgtatgc atgtatacaa gctaagcagg 
KF873536_F   ttacacaatg tgggtatcct gccttaawgc ctttatatgc atgtatacaa gctaagcggg 
AP011106_F   ttacacagtg tgggtatcca gccttaatgc ctttgtatgc atgtattcaa tctaagcagg 
HM011479_F   ttacrcaatg tggctatcct gccttgatgc ctttatatgc atgtatacaa tctaagcagg 
KX276846_F   ttacacaatg tggttaccca gcattaatgc cyttgtatgc atgtatacaa gctaagcakg 
HQ700516_F   tcacacaatg tgggtatcct gccttaatgc ctttgtatgc atgtattcac gctaaacagg 
AY206376_F   ttacacaatg tggatatcct gccttaatgc ctttgtatgc ctgtatacaa tctaagcagg 
KF873544_F   ttacacaatg tggatatcct gccttaatgc ctttatatgc atgtatacaa actaaacagg 
GQ358157_F   ttacacaatg tggctatcct gccttaatgc ctttgtatgc atgtatacaa gataagcagg 
KC774292_F   ttacacaatg tggctatcct gccttaatgc ctttatatgc atgtatacaa tctaagcagg 
JQ040132_F   tnacacmatg tggctatcct gccttaatgc ctttatatgc atgtatacaa tctaagcagg 
KC774214_F   ttacacaatg tggatatcct gccttgatgc ctttatatgc atgtatacaa tctaagcagg 
JN827415_F   ttacacaatg tggttatcct gccttattac ctttgtatgc atgtatacaa gctaagcagg 
FJ904419_F   tcacacaatg tggttatcct gcgttaatgc ccttatatgc atgtattcaa tctaaacagg 
GQ205382_F   tcacgcaatg tggttatcct gctttaatgc cattatatgc atgtattcaa gcgaaacagg 
DQ399006_F   ttacacaatg tggttatcct gctttaatgc ctttgtatgc ctgtattcaa tctaagcagg 
EU414140_F   ttacacaatg tggttatcct gctttaatgc ccttgtatgc ctgtattcaa tctaggcagg 
EU155893_F   ttacacaatg tggttatcct gcgttaatgc ccttgtatgc atgtattcaa tctaagcagg 
AB188244_F   ttacacaatg tggttatcct gctttaatgc ccttgtatgc atgtattcaa tccaagcagg 
X65258_FT0   tcacacaatg tggttatcct gctttaatgc ccttgtatgc ttgtattcaa tttaagcagg 
GU456678_F   ttacacaatg tggttatcct gctttaaagc ctttgtatgc atgtattcaa gctaagcagg 
AB091255_F   ttacacaatg tgggtatcct gctttaatgc ctctgtatgc gtgtattcaa tctaagcagg 
AB036905_F   tcacccaatg tggttatcct gctctcatgc ctttatatac ctgtattact gctaaacagg 
KJ638660_F   ttacccaatg tgggtaccct gctctcatgc ctctgtacgc ttgtatyact gctaaacagg 
KP718104_F   ttacacaatg tggttatcct gctctcatgc ctctgtatgc ctgtataact gctaaacagg 
JN792921_F   tyacycaatg yggttatcct gctctcatgc ctctgtatgc ctgtatwact gctaaacagg 
AB056513_F   ttacccaatg tggttaccct gccttaatgc ctttatatgc atgtatacaa gctaagcagg 
FJ023674_F   tcacacaatg tggttaccct gcattaatgc ctttatatgc mtgtatacaa gccaaacagg 
AB059659_F   ttactcaatg tggttatcct gctctcatgc ccttgtatgc ctgtattacc gctaagcagg 

             ....|....| ....|....| ....|....| ....|....| ....|....| ....|....| 
                665        675        685        695        705        715               
NC_028129.   cctttacttt ctctcttgtg tacaagacct ttttgaaaga tcaatacatg cacctttacc 
AB116081_F   ctttcacttt ctcgccaact tacaaggcct ttctaagtaa acagtacatg aacctttacc 
AY233290_F   cttttacttt ctcgccaact tacaaggcct ttctacgtca acagtatctg aacctttacc 
FN545826_F   cttttacttt ctcgccaact tacaaggcct ttctaagtaa acagtatatg aacctttacc 
FN545830_F   ctttcacttt ctcgccaact tacaaggcct ttctacgtga acaatatatg aacctttacc 
KF214660_F   ctttcacttt ctcgccaact tataaggcct ttctgtgtaa acaatatctg aatctttacc 
AB073822_F   cttttacttt ctcgccaact tacaaggcct ttctacgtca acagtatctg aacctttacc 
AB287314_F   cttttacttt ctcgccaact tataaggcct ttctaaacaa acaatatctg aacctttacc 
AY800391_F   ctttcacttt ctcgccaact tacaaggcct ttctatacaa acagtatgtg aacctttacc 
KX276819_F   cttttacttt ctcgcyaacg tataagrcct ttctacgcaa wcaatatmtg aacctttacc 
AB231909_F   ctttcacttt ctcgccaact tacaaggcct ttctgtgtaa acaatatatg aacctttacc 
FJ386648_F   cttttacttt ctcaccaact tacaaggcct ttctgagtaa acaatatctg aacctttacc 
AB241111_F   ctttcacttt ctcgccaact tacaaggctt ttctgcgtaa acaatatttg accctttacc 
AB642097_F   ctttcacttt ctcgccaacg tacaaggcct ttctgtgtca acaatacctg cacctttacc 
HQ700502_F   ctttcacttt ttcgtccact tacaaggttt ttctgtgtaa acaatatctg aacctttacc 
KC774336_F   ctttcacttt ttcgccaact tacaaggcct ttctgtgtaa acaatatctg aacctttacc 
KT364720_F   ctttcacttt ctcgccaact tacaaggcct ttctgtgtaa acaatatctg aacctttacc 
JQ040167_F   ctttcacttt ctcgccaact tacaaggcct ttctgtgtaa acaatatctg aacctttacc 
KJ598720_F   cttttacttt ctcgccaact tacaaggcct ttctgtgtca acaatatctg aacctttacc 
KC774351_F   cttttacttt ctcgccaaca tacaaggcct ttctgtgtaa acaatatctg aacctttacc 
KU679957_F   ctttcacttt ttcgccaact tacaaggcct ttctgtgtaa acaatatctg aacctttacc 
KF873536_F   cttttacgtt ctcgccaact tacaaggcct ttctgcgcca acaatatctg aacctttacc 
AP011106_F   ctttcacttt ctcgcccact tacaaggcct ttctacgcac acaatatctg aacctttacc 
HM011479_F   ctttcacttt ctcgccaact tacaaggcct ttctgcgtaa tcaatatctg aacctttacc 
KX276846_F   ctttcacttt ctcgccaact tacaaggcct ttctgtgtca acaatatctg aacctttacc 
HQ700516_F   ctttcacttt ctcgccaact tacaaggcct ttttgtgtac acaatatctg aacctttacc 
AY206376_F   cttttacttt ctcgccaaca tacaaggcct ttctctgtaa acaatatctg aacctttacc 
KF873544_F   cttttacttt ctcgccaact tacaaggcct ttctgyrcaa mcaatatttg aacctttacc 
GQ358157_F   ctttcacttt ctcgccaact tacaagccct ttctgtgtaa acaatatctg aacctttacc 
KC774292_F   ctttcacttt ctcaccaact tacaaggcct ttttgtgtaa acaatatctg aacctttacc 
JQ040132_F   ctttcacttt ctcgccaact tacaaggcct ttctgtgtaa acaatatctg cacctttacc 
KC774214_F   ctttcacttt ctcgccaact tacaaggcct ttatgtgtaa acaatatctg aacctttacc 
JN827415_F   ctttttcttt ctcgccaact tataaggctt ttctgtgtaa acaatacctg accctttacc 
FJ904419_F   cttttacttt ctcgccaact tacaaggcct ttctgtgtaa acaatacctg aacctttacc 
GQ205382_F   ctttcacttt ctcgccaact tacaaggcct ttctatgtaa acaatacatg aacctttacc 
DQ399006_F   ctttcacttt ctcgccaact tacaaggcct ttctgtgtaa acaatacctg aacctttacc 
EU414140_F   ctttcacttt ctcgccaact tacaaggcct ttctgtgtaa acaatatctg aacctttacc 
EU155893_F   ctttcacttt ctcgccaact tacaaggcct ttctgtgtaa acaatacctg aacctttacc 
AB188244_F   ctttcacttt ctcgccaact tacaaggcct ttctgtgtaa acaatacctg aacctttacc 
X65258_FT0   ctttcacttt ctcgccaact tacaaggcct ttctgtgtaa acaatacctg aacctttacc 
GU456678_F   ctttcacttt ctcagcaact tacaaggcct ttctgtgtaa acaatacctg aacctttacc 
AB091255_F   ctttcacttt ctcgccaact tacaaggcct ttctgtgtaa acaatacctg aacctttacc 
AB036905_F   cttttgtctt ttcgccaact tacaaggcct ttctctgtaa acaatacatg aacctttacc 
KJ638660_F   cgtttgtttt ttcgccaact tacaaggcct ttctctgtaa acagtacttg aacctttacc 
KP718104_F   cctttgtctt ttcgccaact tacaaggcct ttctatgtca acaatacatg aacctttacc 
JN792921_F   cttttgtctt ytcgccaact tacaaggcct ttctrtgtma acaatacatg aacctttacc 
AB056513_F   cttttacttt ctcgccaact tataaggcct ttctctgtaa acaatacatg aacctttacc 
FJ023674_F   ctttcacttt ctcgccaact tacaaggcct ttctatgtaa acaatatctg aacctttacc 
AB059659_F   cttttgtttt ctcgccaact tacaaggcct ttctccgtca acaatacatg accctttacc 

             ....|....| ....|....| ....|....| ....|....| ....|....| ....|....| 
                725        735        745        755        765        775               
NC_028129.   ccgttgctag gcaacgagct gggcactgcc aagtgtttgc tgacgcaacc cccactggct 
AB116081_F   ccgttgctcg gcaacggcct ggtctgtgcc aagtgtttgc tgacgcaacc cccactggct 
AY233290_F   ccgttgcccg gcaacggctt ggtctgtgcc aagtgtttgc tgacgcaacc ccccctggct 
FN545826_F   ccgttgcccg gcaacggcct ggtctgtgcc aagtgtttgc tgacgcaacc cccactggct 
FN545830_F   ccgttgcccg gcaacggtct ggtctgtgcc aagtgtttgc tgacgcaacc cccactggtt 
KF214660_F   ccgttgcccg gcaacggtca ggtctctgcc aagtgtttgc tgacgcaacc cccactggat 
AB073822_F   ccgttgctcg gcaacggcct ggtctgtgcc aagtgtttgc tgacgcaacc cccactggtt 
AB287314_F   ccgttgctcg gcaacggcca ggtctgtgcc aagtgtttgc tgacgcaacc cccactggct 
AY800391_F   ccgttgctcg gcaacggcca ggtctgtgcc aagtgtttgc tgatgcaacc cccactggct 
KX276819_F   ccgttgcgcg gcaacggccw ggtctgtgcc aagtgtttgc tgaygcaacc cccactggct 
AB231909_F   ccgttgccag gcaacggccc gggctatgcc aagtgtttgc tgatgcaacc cccactggct 
FJ386648_F   ccgttgctcg gcaacggcct ggtctgtgcc aagtgtttgc tgacgcaacc cccactggat 
AB241111_F   ccgttgcccg gcaacggccc ggtctatgcc aagtgtttgc tgacgcaacc cccactggtt 
AB642097_F   ccgttgcccg gcaacggtca ggtctctgcc aagtgtttgc tgacgcaacc cccactggat 
HQ700502_F   ccgttgcccg gcaacggtcc ggtctctgcc aagtgtttgc tgacgcaacc cccactggtt 
KC774336_F   ccgttgcccg gcaacggcca ggtttctccc aagtgtttca tgactcaacc cccactggat 
KT364720_F   ccgttgctcg gcaacggtca ggtctttgcc aagtgtttgc tgacgcaacc cccactggtt 
JQ040167_F   ccgttgcccg gcaacggtca ggtctctgcc aagtgtttgc tgacgcaacc cccactggwt 
KJ598720_F   ccgttgcccg gcaacgggca ggtctctgcc aagtgtttgc tgacgcaacc cccactggct 
KC774351_F   ccgttgcccg gcaacggtca ggtatctgcc aagtgtttgc tgacgcaacc cccattggac 
KU679957_F   ccgttgcccg gcaacgggct ggtctctgcc aagtgtttgc tgacgcaacc cccactggct 
KF873536_F   ccgttgcccg gcaacgggca ggtctttgcc aagtgtttgc tgacgcaacc cccactggct 
AP011106_F   ccgttgcccg gcaacggcct ggtctctgcc aagtgtttgc tgacgcaacc cccactggat 
HM011479_F   ccgttgcccg gcaacggtcw ggtctatgcc aagtgtttgc tgacgcaacc cccactggat 
KX276846_F   ccgttgctag gcaacggycm ggtctttgcc aagtgtttgc tgacgcaacc cccactggtt 
HQ700516_F   ccgttgctcg gcaacggtct ggcctctgcc aagtgtttgc tgacgcaacc cccactggat 
AY206376_F   ccgttgcccg gcaacggtcc ggtctctgcc aagtgtttgc tgacgcaacc cccactggat 
KF873544_F   ccgttgccag gcaacgggct ggcctctgcc aagtgtttgc tgacgcaacc cccactggtt 
GQ358157_F   ccgttgcccg gcaccggtca ggtctctgcc aagtgtttgc tgacgcaacc cccactggat 
KC774292_F   ccgttcccca aaaacggtca ggtctctgcg aagtgttaag agacgcaacc ccccctggaa 
JQ040132_F   ccgttgcccg gcaacggtca ggtctctgcc aagtgtttgc tgacgcaacc cccactggat 
KC774214_F   ccgttgcccg gcaacggtca ggtctttggc aagtatttgg ttacgcaacc cccaaaggat 
JN827415_F   ccgttgccag gcaacggccc ggtctgtgcc aagtgtttgc tgacgcaacc cccactggtt 
FJ904419_F   ccgttgccag gcaacggcca ggtctgtgcc aagtgtttgc tgatgcaacc cccactggct 
GQ205382_F   ccgttgcccg gcaacggtca ggtctgtgcc aagtgtttgc tgacgcaacc cccactggct 
DQ399006_F   ccgttgcccg gcaacggcca ggtctgtgcc aagtgtttgc tgacgcaacc cccactggct 
EU414140_F   ccgttgcccg gcaacggcca ggtctgtgcc aagtgtttgc tgacgcaacc cccactggct 
EU155893_F   ccgttgctcg gcaacggcca ggtctgtgcc aagtgtttgc tgacgcaacc cccactggct 
AB188244_F   ccgttgcccg gcaccggcca ggtctgtgcc aagtgtttgc tgacgcaacc cccactggct 
X65258_FT0   ccgttgcccg gcaacggcca ggtctatgcc aagtgtttgc tgacgcaacc cccactggct 
GU456678_F   ccgttgcccg gcaacggcca ggtctgtgcc aagtgtttgc tgacgcaacc cccactggct 
AB091255_F   ccgttgcccg gcaacggtca ggtctgtgcc aagtgtttgc tgatgcaacc cccactggct 
AB036905_F   ccgttgctcg gcaacggcca ggcctgtgcc aagtgtttgc tgacgcaacc cccactggtt 
KJ638660_F   ccgttgctcg gcaacggcca ggcctgtgcc aagtgtttgc tgacgcaacc cccactggct 
KP718104_F   ccgttgctcg gcaacggcca ggcctgtgcc aagtgtttgc tgatgcaacc cccactggtt 
JN792921_F   csgttgctcg gcaacggcca ggcctgtgcc aagtgtttgc tgacgcaacc cccactggtt 
AB056513_F   ccgttgctag gcaacggccc ggtctgtgcc aagtgtttgc tgacgcaacc cccactggtt 
FJ023674_F   ccgttgtcag gcaacggccc ggtctgtgcc aagtgtttgc tgatgcaacc cccactggct 
AB059659_F   ccgttgctcg gcaacggcca ggcctttgcc aagtgtttgc tgacgcaacc cccactggct 

             ....|....| ....|....| ....|....| ....|....| ....|....| ....|....| 
                785        795        805        815        825        835               
NC_028129.   ggggcttggt atgtggcaat cagcgcatgc gtggtacatt tttgtccccg ctgcctatcc 
AB116081_F   ggggcttggc cataggccat cagcgcatgc gtggaacctt tgtggctcct ctgccgatcc 
AY233290_F   ggggcttggc tatcggccat cagcgcatgc gtggaacctt tgtggctcct ctgccgatcc 
FN545826_F   ggggcttggc cataggccat cagcgcatgc gtggaacctt tatggctcct ctgccgatcc 
FN545830_F   ggggcttggc cataggccat cagcgcatgc gtggaacctt tgtggctcct ctgccgatcc 
KF214660_F   ggggcttggc cataggccat cggcgcatgc gaggaacctt tgtggctcct ctgccgatcc 
AB073822_F   ggggcttggc cataggccat cagcgcatgc gtggaacctt tgtgtctcct ctgccgatcc 
AB287314_F   ggggcttggc tatcggccat cagcgcatgc gtggaacctt tgtgtctcct ctggcgatcc 
AY800391_F   ggggcttggc cataggctat cagcgcatgc gtgggacctt tgtgtctcct ctgccgatcc 
KX276819_F   ggggcttggc cataggccat cagcgcatgc gtgggacctt tgtgtcmcca ctgccgatcc 
AB231909_F   ggggcttggc cataggccat cagcgcatgc gtggaacctt tgtggctcct ctgccgatcc 
FJ386648_F   ggggcttggc cattggccat cagcgcatgc gtggaacctt tgtgtctcct ctgccgatcc 
AB241111_F   ggggcttggc aatgggccat cggcgcatgc gtggaacctt tgtggctcct ctgccgatcc 
AB642097_F   ggggcttggc cataggccat cggcgcatgc gtggmacctt tgtggctcct ctgccgatcc 
HQ700502_F   ggggcttggc cattggccat cagcgcatgc gtggaacctt tgtggctcct ctgccgatcc 
KC774336_F   gggggttgcc cataggccat gggggcatgc gaggaacctt tgtggctcct ctggcgctcc 
KT364720_F   ggggcttggc cataggccat cagcgcatgc gtggaacctt tgtggctcct ctgccgatcc 
JQ040167_F   ggggcttggc yatwggccat crscgcatgc gtggaacctt tgtgkctcct ctgccgatcc 
KJ598720_F   ggggcttggc actaggccat cagcgcctgc gtggaacctt tgtggctcct ctgccgattc 
KC774351_F   gggggcagcc gaggaacccc tggagcatgt gtggcacctc tgtgggtcct actccgagca 
KU679957_F   ggggcttggc cataggccat cagcgcatgc ggggaacctt tgtggctccg ctgccgatcc 
KF873536_F   ggggcttggc cataggccat cagcgcctgc ggggaacctt tgtggctcct ctgccgatcc 
AP011106_F   ggggcttggc tataggccat cagcgcatgc gtggcacctt tgtggctcct ctgccgatcc 
HM011479_F   ggggcttggc catcggccat cagcgcatgc gtggaacctt tgtggctcct ctgccgatcc 
KX276846_F   ggggcttggc cataggccat cagcgcatgc gtggaacctt tgtggctcct ctgccgatcc 
HQ700516_F   ggggcttggc tataggccat cagcgcatgc gcggaacctt tgtggctcct ttgccgatcc 
AY206376_F   ggggcttggc cgtaggccac cagcgcatgc gtggaacctt tgtggctcct ctgccgatcc 
KF873544_F   ggggcttggc catcggccat cagcgcgtgc ggggaacytt tgtggctcct ctgccgatcc 
GQ358157_F   ggggcttggc cataggccac cagcgcatgc gtggaacctt tggggctcca ctgccgatcc 
KC774292_F   gggactgggc tattagccat agcagcatac gggaaacctt tagggatcct aggccgatcc 
JQ040132_F   ggggcttggc tattggccat cgccgcatgc gtggaacctt tgtggctcct ctgccgatcc 
KC774214_F   ggggcttaaa aataggccat caaagcatgc gaggaacctt tgtggctcct ctgccgatcc 
JN827415_F   ggggcttggc tatgggccat cagcgcatgc gtggaacctt tgtggctcct ctgccgatcc 
FJ904419_F   ggggcttggc cataggccat cagcgcatgc gtggaacctt tcaggctcct ctgccgatcc 
GQ205382_F   ggggcttggt catgggccat cagcgcatgc gtggaacctt tcaggctcct ctgccgatcc 
DQ399006_F   ggggcttggc cataggccat cagcgcatgc gtggaacctt ttcggctcct ctgccgatcc 
EU414140_F   ggggcttggt tatgggccat cagcgcatgc gtggaacctt tctggatcct ctgccgatcc 
EU155893_F   ggggcttggt catgggccat cagcgcatgc gtggaacctt tgtggctcct ctgccgatcc 
AB188244_F   ggggcttggc catgggccat cagcgcatgc gtggaacctt tcaggctcct ctgccgatcc 
X65258_FT0   ggggcttggg tatgggccat cagcgcatgc gtggaacctt ttcggctcct ctgccgatcc 
GU456678_F   ggggcttggt catgggccat cagcgcatgc gtggaacctt ttcggctcct ctgccgatcc 
AB091255_F   ggggcttggc cataggccat cagcgcatgc gcggaacctt tgtggctcct ctgccgatcc 
AB036905_F   ggggcttggc cattggccat cagcgcatgc gtggaacctt tgtggctcct ctgccgatcc 
KJ638660_F   ggggcttggc cattggccat cagcgcatgc gtgccccctt tgtggctcct ctgccgatcc 
KP718104_F   ggggcttggc tattggccat cagcgcatgc gtggaacctt tgtggctcct ctgccgatcc 
JN792921_F   ggggcttggc cattggccat cagcgcatgc gtggaacctt tgtggctcct ctgccgatcc 
AB056513_F   ggggcttggc catcggccat cagcgcatgc gtggaacctt tgtggctcct ctgccgatcc 
FJ023674_F   ggggcttggc catgggccat cagcgcatgc gtggaacctt tgtggctcct ctgccgatcc 
AB059659_F   ggggcttggc gattggccat cagcgcatgc gcggaacctt tgtggctcct ctgccgatcc 

             ....|....| ....|....
                845        855 
NC_028129.   atactgcgga actccttgc
AB116081_F   atactgcgga actcctagc
AY233290_F   atactgcgga actcctagc
FN545826_F   atactgcgga actcctcgc
FN545830_F   atactgcgga actcctagc
KF214660_F   atactgcgga actcctagc
AB073822_F   atactgcgga actcctagc
AB287314_F   atactgcgga actcctagc
AY800391_F   atactgcgga actcctagc
KX276819_F   atactgcgga actcctagc
AB231909_F   atactgcgga actgctagc
FJ386648_F   atactgcgga actcctagc
AB241111_F   atactgcgga actccttgc
AB642097_F   atactgcgga actcttagc
HQ700502_F   atactgcgga actccttgc
KC774336_F   atagtgtggt actcctagc
KT364720_F   atactgcgga actcctagc
JQ040167_F   atactgcgga actcctagc
KJ598720_F   atactgcgga actcctagc
KC774351_F   atcctggggg actgctagc
KU679957_F   atactgcgga actcctagc
KF873536_F   atactgcgga acttctggc
AP011106_F   atactgcgga actccttgc
HM011479_F   atacngcgga acncctagc
KX276846_F   atactgcgga actcctagc
HQ700516_F   atactgcgga actcctagc
AY206376_F   atactgcgga actcctagc
KF873544_F   atactgcgga actcctggc
GQ358157_F   atactgcgga actcctagc
KC774292_F   ttaatgcgga actccaagc
JQ040132_F   atactgcgga actcctagc
KC774214_F   atactgcgga actacaagc
JN827415_F   atactgcgga actccttgc
FJ904419_F   atactgcgga actcctagc
GQ205382_F   atactgcgga actcctagc
DQ399006_F   atactgcgga actcctagc
EU414140_F   atactgcgga actcctagc
EU155893_F   atactgcgga actcctagc
AB188244_F   atactgcgga actcctagc
X65258_FT0   atactgcgga actcctagc
GU456678_F   ataccgcgga actcctagc
AB091255_F   atactgcgga actcctagc
AB036905_F   atactgcgga actccttgc
KJ638660_F   atactgcgga actccttgc
KP718104_F   atactgcgga actccttgc
JN792921_F   atactgcgga actcctwgc
AB056513_F   atactgcgga actcctagc
FJ023674_F   atactgcgga actcctagc
AB059659_F   atactgcgga actcctagc
